# Supplementary material for: Anxiety Disorder Types From a Metabolomics Perspective: A Mendelian Randomization Analysis Based on 1400 Plasma Metabolites
Source: Brain Behav. 2026 Mar 29;16(4):e71356. doi: 10.1002/brb3.71356 (PMC13112010; doi:10.1002/brb3.71356)
Supplement: Supplementary file 2 — Supplementary Material: brb371356‐sup‐0002‐SuppMat.xlsx [file BRB3-16-e71356-s002.xlsx]

## Sheet: MR_result-GAD
id.exposure	id.outcome	outcome	exposure	method	nsnp	b	se	pval	lo_ci	up_ci	or	or_lci95	or_uci95
GCST90200276	finn-b-F5_GAD	Generalized anxiety disorder || id:finn-b-F5_GAD	2,4-di-tert-butylphenol levels	MR Egger	12	-0.921597	0.257583	0.00502951	-1.42646	-0.416735	0.397883	0.240158	0.659196
GCST90200168	finn-b-F5_GAD	Generalized anxiety disorder || id:finn-b-F5_GAD	Hydroxyasparagine levels	Inverse variance weighted	13	0.418886	0.149681	0.00513359	0.125512	0.71226	1.52027	1.13373	2.03859
GCST90200199	finn-b-F5_GAD	Generalized anxiety disorder || id:finn-b-F5_GAD	Ascorbic acid 3-sulfate levels	Inverse variance weighted	14	0.188869	0.0685676	0.00587822	0.0544768	0.323262	1.20788	1.05599	1.38163
GCST90199805	finn-b-F5_GAD	Generalized anxiety disorder || id:finn-b-F5_GAD	Octadecanedioate levels	Inverse variance weighted	19	-0.238076	0.0874115	0.00645704	-0.409402	-0.0667493	0.788143	0.664047	0.93543
GCST90200184	finn-b-F5_GAD	Generalized anxiety disorder || id:finn-b-F5_GAD	3-formylindole levels	Inverse variance weighted	17	0.170347	0.0626469	0.00654488	0.0475588	0.293135	1.18572	1.04871	1.34062
GCST90200880	finn-b-F5_GAD	Generalized anxiety disorder || id:finn-b-F5_GAD	Glutarate (C5-DC) to salicylate ratio	Inverse variance weighted	14	0.273239	0.100574	0.00659205	0.0761127	0.470365	1.31421	1.07908	1.60058
GCST90200681	finn-b-F5_GAD	Generalized anxiety disorder || id:finn-b-F5_GAD	Orotidine levels	Simple mode	20	0.455	0.149825	0.00678386	0.161343	0.748657	1.57617	1.17509	2.11416
GCST90200663	finn-b-F5_GAD	Generalized anxiety disorder || id:finn-b-F5_GAD	X-25420 levels	Inverse variance weighted	10	0.356388	0.13269	0.00723391	0.0963167	0.61646	1.42816	1.10111	1.85236
GCST90200626	finn-b-F5_GAD	Generalized anxiety disorder || id:finn-b-F5_GAD	X-24418 levels	Inverse variance weighted	17	-0.15979	0.0619115	0.00985303	-0.281137	-0.0384436	0.852323	0.754925	0.962286
GCST90200998	finn-b-F5_GAD	Generalized anxiety disorder || id:finn-b-F5_GAD	Salicylate to citrate ratio	Inverse variance weighted	13	-0.282517	0.109906	0.0101539	-0.497932	-0.0671022	0.753884	0.607786	0.9351
GCST90200464	finn-b-F5_GAD	Generalized anxiety disorder || id:finn-b-F5_GAD	X-11849 levels	Inverse variance weighted	16	0.246021	0.0975904	0.0117035	0.0547443	0.437299	1.27893	1.05627	1.54852
GCST90199714	finn-b-F5_GAD	Generalized anxiety disorder || id:finn-b-F5_GAD	3-hydroxy-2-ethylpropionate levels	Inverse variance weighted	19	0.221706	0.0881374	0.0118878	0.0489565	0.394455	1.2482	1.05017	1.48358
GCST90199654	finn-b-F5_GAD	Generalized anxiety disorder || id:finn-b-F5_GAD	Paraxanthine levels in elite athletes	Inverse variance weighted	17	0.222555	0.0885712	0.0119803	0.0489556	0.396155	1.24926	1.05017	1.4861
GCST90199916	finn-b-F5_GAD	Generalized anxiety disorder || id:finn-b-F5_GAD	Carnitine C18:2 levels	Weighted mode	16	-0.374428	0.131206	0.0120749	-0.631593	-0.117264	0.687682	0.531744	0.889351
GCST90200020	finn-b-F5_GAD	Generalized anxiety disorder || id:finn-b-F5_GAD	Lignoceroyl sphingomyelin (d18:1/24:0) levels	MR Egger	14	-0.976034	0.333943	0.0127748	-1.63056	-0.321505	0.376803	0.195819	0.725057
GCST90199800	finn-b-F5_GAD	Generalized anxiety disorder || id:finn-b-F5_GAD	Carnitine C5:1 levels	Inverse variance weighted	15	0.258725	0.104065	0.012912	0.0547576	0.462692	1.29528	1.05628	1.58834
GCST90200191	finn-b-F5_GAD	Generalized anxiety disorder || id:finn-b-F5_GAD	N-lactoyl tyrosine levels	Inverse variance weighted	12	-0.247768	0.0999622	0.0131895	-0.443693	-0.0518416	0.780541	0.641662	0.949479
GCST90200663	finn-b-F5_GAD	Generalized anxiety disorder || id:finn-b-F5_GAD	X-25420 levels	MR Egger	10	1.38482	0.440445	0.013719	0.521553	2.2481	3.99412	1.68464	9.46968
GCST90200492	finn-b-F5_GAD	Generalized anxiety disorder || id:finn-b-F5_GAD	X-12411 levels	Weighted median	9	0.26298	0.107165	0.0141289	0.0529362	0.473024	1.3008	1.05436	1.60484
GCST90200783	finn-b-F5_GAD	Generalized anxiety disorder || id:finn-b-F5_GAD	Mannose to S-methylcysteine ratio	MR Egger	10	0.771842	0.248843	0.0146274	0.284111	1.25957	2.16375	1.32858	3.52392
GCST90200320	finn-b-F5_GAD	Generalized anxiety disorder || id:finn-b-F5_GAD	Dihomo-linoleate (20:2n6) levels	Weighted median	11	-0.41742	0.171437	0.0148986	-0.753435	-0.0814039	0.658744	0.470747	0.921821
GCST90200281	finn-b-F5_GAD	Generalized anxiety disorder || id:finn-b-F5_GAD	Phosphoethanolamine levels	MR Egger	15	-0.756373	0.272048	0.0156075	-1.28959	-0.223158	0.469366	0.275384	0.799989
GCST90200412	finn-b-F5_GAD	Generalized anxiety disorder || id:finn-b-F5_GAD	Glutamate levels	Inverse variance weighted	12	0.288495	0.120064	0.0162684	0.053169	0.523821	1.33442	1.05461	1.68847
GCST90199647	finn-b-F5_GAD	Generalized anxiety disorder || id:finn-b-F5_GAD	Theophylline levels	Inverse variance weighted	12	0.305249	0.1271	0.016321	0.0561343	0.554364	1.35696	1.05774	1.74083
GCST90199911	finn-b-F5_GAD	Generalized anxiety disorder || id:finn-b-F5_GAD	Beta-citrylglutamate levels	Weighted median	10	0.171741	0.0717625	0.0167029	0.0310863	0.312395	1.18737	1.03157	1.36669
GCST90199713	finn-b-F5_GAD	Generalized anxiety disorder || id:finn-b-F5_GAD	Docosapentaenoate n3 DPA; 22:5n3 levels	Inverse variance weighted	12	-0.292129	0.122426	0.0170245	-0.532084	-0.0521751	0.746672	0.58738	0.949163
GCST90199647	finn-b-F5_GAD	Generalized anxiety disorder || id:finn-b-F5_GAD	Theophylline levels	Weighted median	12	0.37816	0.158978	0.0173739	0.0665636	0.689757	1.4596	1.06883	1.99323
GCST90200458	finn-b-F5_GAD	Generalized anxiety disorder || id:finn-b-F5_GAD	X-11315 levels	Inverse variance weighted	15	0.194865	0.0820327	0.0175272	0.0340811	0.355649	1.21515	1.03467	1.42711
GCST90199654	finn-b-F5_GAD	Generalized anxiety disorder || id:finn-b-F5_GAD	Paraxanthine levels in elite athletes	MR Egger	17	0.508106	0.191417	0.0180307	0.132928	0.883284	1.66214	1.14217	2.41883
GCST90200558	finn-b-F5_GAD	Generalized anxiety disorder || id:finn-b-F5_GAD	X-18888 levels	Inverse variance weighted	12	-0.236849	0.100331	0.0182419	-0.433498	-0.0401999	0.789111	0.648238	0.960597
GCST90200150	finn-b-F5_GAD	Generalized anxiety disorder || id:finn-b-F5_GAD	Arachidonoylcarnitine (C20:4) levels	MR Egger	23	-0.224856	0.0881461	0.0186055	-0.397622	-0.0520891	0.798632	0.671916	0.949244
GCST90199913	finn-b-F5_GAD	Generalized anxiety disorder || id:finn-b-F5_GAD	Docosadioate (C22-DC) levels	MR Egger	10	0.640017	0.217925	0.0187994	0.212884	1.06715	1.89651	1.23724	2.90708
GCST90200054	finn-b-F5_GAD	Generalized anxiety disorder || id:finn-b-F5_GAD	1-palmitoyl-2-arachidonoyl-GPE (16:0/20:4) levels	Simple mode	14	0.355803	0.134099	0.0198867	0.0929697	0.618636	1.42733	1.09743	1.85639
GCST90200578	finn-b-F5_GAD	Generalized anxiety disorder || id:finn-b-F5_GAD	X-18922 levels	Inverse variance weighted	20	-0.164055	0.0710648	0.0209699	-0.303342	-0.0247679	0.848696	0.738347	0.975536
GCST90199892	finn-b-F5_GAD	Generalized anxiety disorder || id:finn-b-F5_GAD	Isoursodeoxycholate levels	Inverse variance weighted	9	0.312875	0.13569	0.0211215	0.0469224	0.578827	1.36735	1.04804	1.78395
GCST90200532	finn-b-F5_GAD	Generalized anxiety disorder || id:finn-b-F5_GAD	X-16935 levels	Weighted mode	14	0.254147	0.0975551	0.0217913	0.0629392	0.445355	1.28936	1.06496	1.56104
GCST90200001	finn-b-F5_GAD	Generalized anxiety disorder || id:finn-b-F5_GAD	Sphingomyelin (d18:1/20:0, d16:1/22:0) levels	Inverse variance weighted	17	-0.190794	0.0832715	0.0219502	-0.354006	-0.0275819	0.826303	0.701871	0.972795
GCST90200139	finn-b-F5_GAD	Generalized anxiety disorder || id:finn-b-F5_GAD	Dihomo-linolenoylcarnitine (C20:3n3 or 6) levels	Inverse variance weighted	23	-0.119238	0.0521317	0.0221818	-0.221416	-0.0170596	0.887597	0.801383	0.983085
GCST90199993	finn-b-F5_GAD	Generalized anxiety disorder || id:finn-b-F5_GAD	Phenylacetylcarnitine levels	MR Egger	15	-0.571255	0.220142	0.0222183	-1.00273	-0.139777	0.564816	0.366876	0.869552
GCST90200003	finn-b-F5_GAD	Generalized anxiety disorder || id:finn-b-F5_GAD	P-cresol glucuronide levels	Inverse variance weighted	15	0.252961	0.110674	0.022275	0.0360404	0.469882	1.28783	1.0367	1.5998
GCST90199654	finn-b-F5_GAD	Generalized anxiety disorder || id:finn-b-F5_GAD	Paraxanthine levels in elite athletes	Weighted median	17	0.285626	0.125123	0.0224441	0.0403854	0.530867	1.33059	1.04121	1.70041
GCST90200248	finn-b-F5_GAD	Generalized anxiety disorder || id:finn-b-F5_GAD	Cis 3,4-methyleneheptanoate levels	Inverse variance weighted	17	0.235198	0.103054	0.0224728	0.0332124	0.437185	1.26516	1.03377	1.54834
GCST90200249	finn-b-F5_GAD	Generalized anxiety disorder || id:finn-b-F5_GAD	Branched-chain, straight-chain, or cyclopropyl 12:1 fatty acid levels	MR Egger	16	0.511681	0.200234	0.0228759	0.119222	0.90414	1.66809	1.12662	2.46981
GCST90200546	finn-b-F5_GAD	Generalized anxiety disorder || id:finn-b-F5_GAD	X-17354 levels	Inverse variance weighted	6	-0.302545	0.133041	0.022962	-0.563306	-0.0417838	0.738935	0.569324	0.959077
GCST90200466	finn-b-F5_GAD	Generalized anxiety disorder || id:finn-b-F5_GAD	X-11632 levels	Inverse variance weighted	14	0.231999	0.102885	0.0241377	0.0303439	0.433654	1.26112	1.03081	1.54289
GCST90199973	finn-b-F5_GAD	Generalized anxiety disorder || id:finn-b-F5_GAD	Methyl glucopyranoside (alpha + beta) levels	Inverse variance weighted	17	0.129361	0.0578781	0.0254131	0.0159202	0.242802	1.1381	1.01605	1.27482
GCST90199815	finn-b-F5_GAD	Generalized anxiety disorder || id:finn-b-F5_GAD	1-ribosyl-imidazoleacetate levels	Weighted mode	21	0.340498	0.142296	0.0266451	0.0615973	0.619399	1.40565	1.06353	1.85781
GCST90199801	finn-b-F5_GAD	Generalized anxiety disorder || id:finn-b-F5_GAD	Hydroquinone sulfate levels	Inverse variance weighted	10	-0.30715	0.138854	0.0269637	-0.579303	-0.034997	0.73554	0.560289	0.965608
GCST90200304	finn-b-F5_GAD	Generalized anxiety disorder || id:finn-b-F5_GAD	Citrate levels	MR Egger	14	0.609314	0.243204	0.0276419	0.132635	1.08599	1.83917	1.14183	2.96238
GCST90200536	finn-b-F5_GAD	Generalized anxiety disorder || id:finn-b-F5_GAD	X-17328 levels	MR Egger	11	-1.11901	0.427271	0.0278575	-1.95646	-0.281563	0.326602	0.141357	0.754604
GCST90200651	finn-b-F5_GAD	Generalized anxiety disorder || id:finn-b-F5_GAD	X-24947 levels	Weighted median	17	0.129658	0.0590129	0.0280123	0.0139928	0.245323	1.13844	1.01409	1.27803
GCST90200747	finn-b-F5_GAD	Generalized anxiety disorder || id:finn-b-F5_GAD	Adenosine 5\'-monophosphate (AMP) to phosphate ratio	Inverse variance weighted	10	0.342815	0.15637	0.0283551	0.0363305	0.649299	1.40891	1.037	1.9142
GCST90200859	finn-b-F5_GAD	Generalized anxiety disorder || id:finn-b-F5_GAD	Adenosine 5\'-monophosphate (AMP) to asparagine ratio	Inverse variance weighted	13	0.239131	0.109343	0.0287444	0.0248181	0.453444	1.27014	1.02513	1.57372
GCST90200949	finn-b-F5_GAD	Generalized anxiety disorder || id:finn-b-F5_GAD	Adenosine 5\'-diphosphate (ADP) to N-acetylneuraminate ratio	MR Egger	9	-0.686483	0.250514	0.0289059	-1.17749	-0.195475	0.503343	0.30805	0.822444
GCST90200310	finn-b-F5_GAD	Generalized anxiety disorder || id:finn-b-F5_GAD	3-aminoisobutyrate levels	Weighted median	14	0.116566	0.053386	0.0290025	0.0119293	0.221202	1.12363	1.012	1.24758
GCST90200963	finn-b-F5_GAD	Generalized anxiety disorder || id:finn-b-F5_GAD	Inosine 5\'-monophosphate (IMP) to urate ratio	Weighted median	10	0.25712	0.117899	0.0291948	0.0260376	0.488203	1.2932	1.02638	1.62939
GCST90200651	finn-b-F5_GAD	Generalized anxiety disorder || id:finn-b-F5_GAD	X-24947 levels	Weighted mode	17	0.140339	0.058773	0.0296284	0.0251442	0.255535	1.15066	1.02546	1.29115
GCST90200532	finn-b-F5_GAD	Generalized anxiety disorder || id:finn-b-F5_GAD	X-16935 levels	MR Egger	14	0.321241	0.130511	0.0299604	0.0654407	0.577042	1.37884	1.06763	1.78076
GCST90199960	finn-b-F5_GAD	Generalized anxiety disorder || id:finn-b-F5_GAD	N-formylanthranilic acid levels	Weighted median	16	-0.160939	0.0743519	0.0304219	-0.306668	-0.0152089	0.851344	0.735895	0.984906
GCST90200276	finn-b-F5_GAD	Generalized anxiety disorder || id:finn-b-F5_GAD	2,4-di-tert-butylphenol levels	Inverse variance weighted	12	-0.309208	0.142897	0.0304756	-0.589285	-0.0291301	0.734028	0.554724	0.97129
GCST90200310	finn-b-F5_GAD	Generalized anxiety disorder || id:finn-b-F5_GAD	3-aminoisobutyrate levels	MR Egger	14	0.154373	0.0629989	0.03057	0.0308955	0.277851	1.16693	1.03138	1.32029
GCST90200722	finn-b-F5_GAD	Generalized anxiety disorder || id:finn-b-F5_GAD	S-adenosylhomocysteine (SAH) to leucine ratio	Weighted median	12	0.292069	0.135439	0.031047	0.0266096	0.557529	1.3392	1.02697	1.74635
GCST90199940	finn-b-F5_GAD	Generalized anxiety disorder || id:finn-b-F5_GAD	Guaiacol sulfate levels	Inverse variance weighted	14	-0.250282	0.11611	0.0311174	-0.477857	-0.0227073	0.778581	0.620111	0.977549
GCST90200117	finn-b-F5_GAD	Generalized anxiety disorder || id:finn-b-F5_GAD	Glycosyl-N-(2-hydroxynervonoyl)-sphingosine (d18:1/24:1(2OH)) levels	Inverse variance weighted	15	-0.161601	0.0749837	0.0311506	-0.308569	-0.0146326	0.850781	0.734497	0.985474
GCST90200488	finn-b-F5_GAD	Generalized anxiety disorder || id:finn-b-F5_GAD	X-12117 levels	MR Egger	25	-0.217936	0.095037	0.0313121	-0.404209	-0.0316637	0.804177	0.667505	0.968832
GCST90201020	finn-b-F5_GAD	Generalized anxiety disorder || id:finn-b-F5_GAD	Paraxanthine to 5-acetylamino-6-formylamino-3-methyluracil ratio	Inverse variance weighted	11	0.0822167	0.0382449	0.0315757	0.00725661	0.157177	1.08569	1.00728	1.1702
GCST90199960	finn-b-F5_GAD	Generalized anxiety disorder || id:finn-b-F5_GAD	N-formylanthranilic acid levels	Inverse variance weighted	16	-0.144836	0.067464	0.0318036	-0.277066	-0.012607	0.865164	0.758005	0.987472
GCST90199911	finn-b-F5_GAD	Generalized anxiety disorder || id:finn-b-F5_GAD	Beta-citrylglutamate levels	MR Egger	10	0.309167	0.119502	0.0322566	0.0749436	0.543391	1.36229	1.07782	1.72184
GCST90200036	finn-b-F5_GAD	Generalized anxiety disorder || id:finn-b-F5_GAD	1-palmitoleoylglycerol (16:1) levels	Inverse variance weighted	21	0.159232	0.0743813	0.032294	0.0134446	0.305019	1.17261	1.01354	1.35665
GCST90199892	finn-b-F5_GAD	Generalized anxiety disorder || id:finn-b-F5_GAD	Isoursodeoxycholate levels	MR Egger	9	0.830805	0.311926	0.032304	0.219431	1.44218	2.29517	1.24537	4.2299
GCST90200285	finn-b-F5_GAD	Generalized anxiety disorder || id:finn-b-F5_GAD	Eicosenedioate (C20:1-DC) levels	Inverse variance weighted	10	-0.259151	0.121468	0.0328836	-0.497228	-0.0210749	0.771706	0.608215	0.979146
GCST90199724	finn-b-F5_GAD	Generalized anxiety disorder || id:finn-b-F5_GAD	N-acetylisoleucine levels	Inverse variance weighted	9	0.296539	0.139214	0.0331643	0.0236787	0.569399	1.34519	1.02396	1.7672
GCST90201005	finn-b-F5_GAD	Generalized anxiety disorder || id:finn-b-F5_GAD	Fructose to maltose ratio	Inverse variance weighted	8	0.328465	0.154349	0.0333308	0.0259423	0.630989	1.38884	1.02628	1.87947
GCST90200412	finn-b-F5_GAD	Generalized anxiety disorder || id:finn-b-F5_GAD	Glutamate levels	Simple mode	12	0.65866	0.272863	0.034377	0.123849	1.19347	1.9322	1.13184	3.29851
GCST90200759	finn-b-F5_GAD	Generalized anxiety disorder || id:finn-b-F5_GAD	Histidine to trans-urocanate ratio	Inverse variance weighted	16	-0.168541	0.0797183	0.0344972	-0.324789	-0.0122935	0.844896	0.72268	0.987782
GCST90200998	finn-b-F5_GAD	Generalized anxiety disorder || id:finn-b-F5_GAD	Salicylate to citrate ratio	Weighted median	13	-0.324817	0.153714	0.0345901	-0.626097	-0.0235374	0.722659	0.534674	0.976737
GCST90200800	finn-b-F5_GAD	Generalized anxiety disorder || id:finn-b-F5_GAD	Spermidine to histidine ratio	Weighted median	8	0.273372	0.12952	0.0348021	0.0195127	0.527231	1.31439	1.0197	1.69423
GCST90200697	finn-b-F5_GAD	Generalized anxiety disorder || id:finn-b-F5_GAD	N2-acetyl,N6,N6-dimethyllysine levels	Simple mode	16	0.182698	0.0787407	0.0348324	0.0283662	0.33703	1.20045	1.02877	1.40078
GCST90200038	finn-b-F5_GAD	Generalized anxiety disorder || id:finn-b-F5_GAD	1-palmitoyl-2-palmitoleoyl-gpc (16:0/16:1) levels	Inverse variance weighted	15	0.221153	0.104987	0.035162	0.0153792	0.426926	1.24751	1.0155	1.53254
GCST90200199	finn-b-F5_GAD	Generalized anxiety disorder || id:finn-b-F5_GAD	Ascorbic acid 3-sulfate levels	Weighted mode	14	0.197516	0.0841094	0.0353364	0.0326615	0.36237	1.21837	1.0332	1.43673
GCST90200167	finn-b-F5_GAD	Generalized anxiety disorder || id:finn-b-F5_GAD	Glutamine conjugate of C7H12O2 levels	Inverse variance weighted	15	0.227873	0.109241	0.0369813	0.0137611	0.441984	1.25593	1.01386	1.55579
GCST90200458	finn-b-F5_GAD	Generalized anxiety disorder || id:finn-b-F5_GAD	X-11315 levels	Weighted median	15	0.239115	0.11471	0.037113	0.0142836	0.463947	1.27012	1.01439	1.59034
GCST90199923	finn-b-F5_GAD	Generalized anxiety disorder || id:finn-b-F5_GAD	N-palmitoylglycine levels	Inverse variance weighted	13	-0.171994	0.0825397	0.0371805	-0.333772	-0.0102165	0.841984	0.716217	0.989836
GCST90200697	finn-b-F5_GAD	Generalized anxiety disorder || id:finn-b-F5_GAD	N2-acetyl,N6,N6-dimethyllysine levels	MR Egger	16	-0.0920567	0.0400059	0.0372739	-0.170468	-0.0136452	0.912053	0.84327	0.986448
GCST90200667	finn-b-F5_GAD	Generalized anxiety disorder || id:finn-b-F5_GAD	X-25271 levels	Weighted median	12	0.385184	0.185273	0.0376167	0.0220488	0.748319	1.46988	1.02229	2.11344
GCST90200735	finn-b-F5_GAD	Generalized anxiety disorder || id:finn-b-F5_GAD	Arginine to ornithine ratio	MR Egger	20	0.479702	0.213792	0.0376624	0.0606703	0.898734	1.61559	1.06255	2.45649
GCST90199707	finn-b-F5_GAD	Generalized anxiety disorder || id:finn-b-F5_GAD	Pro-hydroxy-pro levels	Inverse variance weighted	13	-0.208045	0.100211	0.0378871	-0.404459	-0.0116319	0.81217	0.667338	0.988435
GCST90199815	finn-b-F5_GAD	Generalized anxiety disorder || id:finn-b-F5_GAD	1-ribosyl-imidazoleacetate levels	MR Egger	21	0.560383	0.251141	0.0379014	0.0681471	1.05262	1.75134	1.07052	2.86515
GCST90199630	finn-b-F5_GAD	Generalized anxiety disorder || id:finn-b-F5_GAD	Phenylacetate levels	Inverse variance weighted	14	-0.20446	0.0986682	0.0382467	-0.39785	-0.0110707	0.815087	0.671763	0.98899
GCST90199916	finn-b-F5_GAD	Generalized anxiety disorder || id:finn-b-F5_GAD	Carnitine C18:2 levels	MR Egger	16	-0.422992	0.184962	0.0382876	-0.785517	-0.0604674	0.655084	0.455884	0.941324
GCST90200759	finn-b-F5_GAD	Generalized anxiety disorder || id:finn-b-F5_GAD	Histidine to trans-urocanate ratio	Weighted median	16	-0.22526	0.108833	0.038474	-0.438573	-0.0119465	0.798309	0.644956	0.988125
GCST90199902	finn-b-F5_GAD	Generalized anxiety disorder || id:finn-b-F5_GAD	Hydantoin-5-propionate levels	Inverse variance weighted	7	0.262153	0.126737	0.0385951	0.0137482	0.510559	1.29973	1.01384	1.66622
GCST90200199	finn-b-F5_GAD	Generalized anxiety disorder || id:finn-b-F5_GAD	Ascorbic acid 3-sulfate levels	Weighted median	14	0.192725	0.0932611	0.0387805	0.0099331	0.375517	1.21255	1.00998	1.45574
GCST90200728	finn-b-F5_GAD	Generalized anxiety disorder || id:finn-b-F5_GAD	Adenosine 5\'-diphosphate (ADP) to Adenosine 5\'-monophosphate (AMP) ratio	Inverse variance weighted	15	0.175724	0.0851397	0.0390222	0.0088505	0.342598	1.19211	1.00889	1.4086
GCST90200785	finn-b-F5_GAD	Generalized anxiety disorder || id:finn-b-F5_GAD	Cysteine to 5-oxoproline ratio	Inverse variance weighted	11	0.154888	0.0754079	0.0399759	0.00708821	0.302687	1.16753	1.00711	1.35349
GCST90199888	finn-b-F5_GAD	Generalized anxiety disorder || id:finn-b-F5_GAD	Cinnamoylglycine levels	MR Egger	20	-0.399164	0.180304	0.0399893	-0.75256	-0.045768	0.670881	0.471159	0.955264
GCST90200546	finn-b-F5_GAD	Generalized anxiety disorder || id:finn-b-F5_GAD	X-17354 levels	Weighted median	6	-0.326917	0.159421	0.0403003	-0.639382	-0.0144527	0.721143	0.527618	0.985651
GCST90199815	finn-b-F5_GAD	Generalized anxiety disorder || id:finn-b-F5_GAD	1-ribosyl-imidazoleacetate levels	Weighted median	21	0.244002	0.119246	0.0407356	0.0102803	0.477725	1.27635	1.01033	1.6124
GCST90199852	finn-b-F5_GAD	Generalized anxiety disorder || id:finn-b-F5_GAD	5alpha-androstan-3beta,17alpha-diol disulfate levels	Inverse variance weighted	13	-0.173338	0.0847502	0.0408275	-0.339448	-0.00722731	0.840854	0.712163	0.992799
GCST90199716	finn-b-F5_GAD	Generalized anxiety disorder || id:finn-b-F5_GAD	10-undecenoate (11:1n1) levels	Inverse variance weighted	12	0.172178	0.0843084	0.0411279	0.00693341	0.337422	1.18789	1.00696	1.40133
GCST90200349	finn-b-F5_GAD	Generalized anxiety disorder || id:finn-b-F5_GAD	Eicosapentaenoate (EPA; 20:5n3) levels	MR Egger	10	-0.576423	0.237775	0.0415741	-1.04246	-0.110385	0.561905	0.352586	0.89549
GCST90200110	finn-b-F5_GAD	Generalized anxiety disorder || id:finn-b-F5_GAD	Palmitoleoylcarnitine (C16:1) levels	MR Egger	12	-0.948209	0.407603	0.0423156	-1.74711	-0.149308	0.387434	0.174277	0.861304
GCST90199714	finn-b-F5_GAD	Generalized anxiety disorder || id:finn-b-F5_GAD	3-hydroxy-2-ethylpropionate levels	Weighted median	19	0.258735	0.12744	0.0423317	0.00895193	0.508518	1.29529	1.00899	1.66282
GCST90200666	finn-b-F5_GAD	Generalized anxiety disorder || id:finn-b-F5_GAD	X-25343 levels	Inverse variance weighted	9	-0.294098	0.145047	0.0426004	-0.578391	-0.00980616	0.745203	0.5608	0.990242
GCST90200532	finn-b-F5_GAD	Generalized anxiety disorder || id:finn-b-F5_GAD	X-16935 levels	Inverse variance weighted	14	0.140006	0.0691056	0.0427671	0.00455943	0.275453	1.15028	1.00457	1.31713
GCST90200332	finn-b-F5_GAD	Generalized anxiety disorder || id:finn-b-F5_GAD	1-palmitoyl-2-linoleoyl-GPI (16:0/18:2) levels	MR Egger	17	0.374655	0.169504	0.0430403	0.0424273	0.706882	1.45449	1.04334	2.02766
GCST90200192	finn-b-F5_GAD	Generalized anxiety disorder || id:finn-b-F5_GAD	N,N-dimethylalanine levels	Weighted median	16	-0.252725	0.124937	0.0430912	-0.497601	-0.00784911	0.776682	0.607988	0.992182
GCST90199774	finn-b-F5_GAD	Generalized anxiety disorder || id:finn-b-F5_GAD	Oleoylcarnitine levels	MR Egger	10	-0.494001	0.206234	0.0434921	-0.89822	-0.0897814	0.61018	0.407294	0.914131
GCST90199950	finn-b-F5_GAD	Generalized anxiety disorder || id:finn-b-F5_GAD	2-aminophenol sulfate levels	MR Egger	18	0.430416	0.197191	0.0443037	0.0439207	0.816911	1.5379	1.0449	2.2635
GCST90199647	finn-b-F5_GAD	Generalized anxiety disorder || id:finn-b-F5_GAD	Theophylline levels	Weighted mode	12	0.412483	0.18173	0.0443265	0.0562922	0.768675	1.51056	1.05791	2.15691
GCST90199834	finn-b-F5_GAD	Generalized anxiety disorder || id:finn-b-F5_GAD	Gamma-glutamylalanine levels	Weighted median	9	0.376108	0.187184	0.0445056	0.00922771	0.742988	1.4566	1.00927	2.10221
GCST90200851	finn-b-F5_GAD	Generalized anxiety disorder || id:finn-b-F5_GAD	Adenosine 5\'-monophosphate (AMP) to glycine ratio	Simple mode	14	0.475275	0.2144	0.045086	0.0550515	0.895499	1.60846	1.0566	2.44856
GCST90199745	finn-b-F5_GAD	Generalized anxiety disorder || id:finn-b-F5_GAD	Aconitate [cis or trans] levels	MR Egger	14	-0.573349	0.256648	0.0452844	-1.07638	-0.070319	0.563634	0.340827	0.932096
GCST90200524	finn-b-F5_GAD	Generalized anxiety disorder || id:finn-b-F5_GAD	X-13695 levels	Inverse variance weighted	9	-0.244932	0.122428	0.0454333	-0.484892	-0.00497307	0.782757	0.615764	0.995039
GCST90200880	finn-b-F5_GAD	Generalized anxiety disorder || id:finn-b-F5_GAD	Glutarate (C5-DC) to salicylate ratio	Weighted median	14	0.266236	0.133353	0.0458821	0.00486428	0.527608	1.30504	1.00488	1.69487
GCST90200634	finn-b-F5_GAD	Generalized anxiety disorder || id:finn-b-F5_GAD	X-24518 levels	Weighted mode	15	-0.12762	0.0582576	0.0458993	-0.241805	-0.0134357	0.880187	0.785209	0.986654
GCST90199803	finn-b-F5_GAD	Generalized anxiety disorder || id:finn-b-F5_GAD	Catechol sulfate levels	Inverse variance weighted	18	-0.218665	0.109619	0.0460674	-0.433518	-0.00381207	0.803591	0.648225	0.996195
GCST90200851	finn-b-F5_GAD	Generalized anxiety disorder || id:finn-b-F5_GAD	Adenosine 5\'-monophosphate (AMP) to glycine ratio	Inverse variance weighted	14	0.178218	0.0894381	0.0463009	0.00291924	0.353516	1.19509	1.00292	1.42407
GCST90200188	finn-b-F5_GAD	Generalized anxiety disorder || id:finn-b-F5_GAD	3-amino-2-piperidone levels	Weighted median	10	-0.33432	0.167806	0.0463386	-0.663221	-0.00541945	0.715825	0.515189	0.994595
GCST90200728	finn-b-F5_GAD	Generalized anxiety disorder || id:finn-b-F5_GAD	Adenosine 5\'-diphosphate (ADP) to Adenosine 5\'-monophosphate (AMP) ratio	Weighted median	15	0.237538	0.119279	0.0464313	0.0037515	0.471324	1.26812	1.00376	1.60211
GCST90199737	finn-b-F5_GAD	Generalized anxiety disorder || id:finn-b-F5_GAD	N-acetylproline levels	Inverse variance weighted	9	-0.244819	0.12348	0.0474044	-0.486839	-0.00279915	0.782846	0.614566	0.997205
GCST90200240	finn-b-F5_GAD	Generalized anxiety disorder || id:finn-b-F5_GAD	Hydroxy-N6,N6,N6-trimethyllysine levels	MR Egger	15	-0.588118	0.268646	0.0474288	-1.11466	-0.0615724	0.555371	0.328025	0.940285
GCST90200416	finn-b-F5_GAD	Generalized anxiety disorder || id:finn-b-F5_GAD	Trans-urocanate levels	Weighted median	11	0.205917	0.103896	0.0474849	0.00228042	0.409553	1.22865	1.00228	1.50614
GCST90200572	finn-b-F5_GAD	Generalized anxiety disorder || id:finn-b-F5_GAD	X-19299 levels	MR Egger	10	0.457935	0.195799	0.0475048	0.0741683	0.841702	1.58081	1.07699	2.32031
GCST90199671	finn-b-F5_GAD	Generalized anxiety disorder || id:finn-b-F5_GAD	Cysteine s-sulfate levels	Weighted median	11	0.331034	0.1672	0.0477178	0.00332283	0.658746	1.39241	1.00333	1.93237
GCST90200247	finn-b-F5_GAD	Generalized anxiety disorder || id:finn-b-F5_GAD	Levulinoylcarnitine levels	MR Egger	14	0.550087	0.249731	0.0479027	0.0606139	1.03956	1.7334	1.06249	2.82797
GCST90201020	finn-b-F5_GAD	Generalized anxiety disorder || id:finn-b-F5_GAD	Paraxanthine to 5-acetylamino-6-formylamino-3-methyluracil ratio	Weighted median	11	0.0823887	0.0416552	0.0479428	0.000744592	0.164033	1.08588	1.00074	1.17825
GCST90200310	finn-b-F5_GAD	Generalized anxiety disorder || id:finn-b-F5_GAD	3-aminoisobutyrate levels	Weighted mode	14	0.118246	0.0541818	0.0480234	0.0120501	0.224443	1.12552	1.01212	1.25162
GCST90200646	finn-b-F5_GAD	Generalized anxiety disorder || id:finn-b-F5_GAD	X-24801 levels	MR Egger	26	0.28643	0.137519	0.0480927	0.0168931	0.555968	1.33167	1.01704	1.74363
GCST90199693	finn-b-F5_GAD	Generalized anxiety disorder || id:finn-b-F5_GAD	3-hydroxydecanoate levels	MR Egger	10	0.451806	0.194019	0.0482619	0.0715287	0.832084	1.57115	1.07415	2.2981
GCST90200536	finn-b-F5_GAD	Generalized anxiety disorder || id:finn-b-F5_GAD	X-17328 levels	Inverse variance weighted	11	-0.251693	0.127727	0.0487756	-0.502038	-0.00134721	0.777484	0.605296	0.998654
GCST90200378	finn-b-F5_GAD	Generalized anxiety disorder || id:finn-b-F5_GAD	Cortisol levels (plasma)	Weighted median	10	-0.314887	0.159876	0.0488873	-0.628244	-0.00153058	0.729871	0.533528	0.998471
GCST90200449	finn-b-F5_GAD	Generalized anxiety disorder || id:finn-b-F5_GAD	Sucrose levels	Inverse variance weighted	8	0.297374	0.151213	0.0492299	0.000997269	0.59375	1.34632	1.001	1.81077
GCST90199794	finn-b-F5_GAD	Generalized anxiety disorder || id:finn-b-F5_GAD	1-oleoyl-GPE (18:1) levels	Weighted median	21	-0.250415	0.127448	0.0494327	-0.500213	-0.000616924	0.778478	0.606402	0.999383
GCST90200528	finn-b-F5_GAD	Generalized anxiety disorder || id:finn-b-F5_GAD	X-17146 levels	Weighted median	10	-0.370406	0.188825	0.0498048	-0.740503	-0.000309093	0.690454	0.476874	0.999691
GCST90200870	finn-b-F5_GAD	Generalized anxiety disorder || id:finn-b-F5_GAD	Adenosine 5\'-monophosphate (AMP) to acetoacetate ratio	MR Egger	9	-0.610676	0.258875	0.0504181	-1.11807	-0.103282	0.542984	0.32691	0.901873
GCST90200634	finn-b-F5_GAD	Generalized anxiety disorder || id:finn-b-F5_GAD	X-24518 levels	MR Egger	15	-0.192417	0.0894884	0.0509387	-0.367814	-0.0170197	0.824963	0.692246	0.983124
GCST90199656	finn-b-F5_GAD	Generalized anxiety disorder || id:finn-b-F5_GAD	3-indoxyl sulfate levels	Inverse variance weighted	11	-0.262802	0.134659	0.0509836	-0.526733	0.00112873	0.768894	0.590531	1.00113
GCST90201019	finn-b-F5_GAD	Generalized anxiety disorder || id:finn-b-F5_GAD	Glucuronate to etiocholanolone glucuronide ratio	Inverse variance weighted	12	0.164893	0.0848437	0.0519563	-0.00140031	0.331187	1.17927	0.998601	1.39262
GCST90200663	finn-b-F5_GAD	Generalized anxiety disorder || id:finn-b-F5_GAD	X-25420 levels	Weighted median	10	0.33428	0.172051	0.0520273	-0.0029407	0.671501	1.39693	0.997064	1.95717
GCST90200597	finn-b-F5_GAD	Generalized anxiety disorder || id:finn-b-F5_GAD	X-22834 levels	Inverse variance weighted	11	-0.217891	0.112177	0.0520902	-0.437758	0.00197575	0.804213	0.645482	1.00198
GCST90199751	finn-b-F5_GAD	Generalized anxiety disorder || id:finn-b-F5_GAD	Gamma-glutamylmethionine levels	Inverse variance weighted	13	0.254612	0.131192	0.0522865	-0.00252321	0.511748	1.28996	0.99748	1.6682
GCST90200000	finn-b-F5_GAD	Generalized anxiety disorder || id:finn-b-F5_GAD	Umbelliferone sulfate levels	MR Egger	13	-0.285378	0.131681	0.0530355	-0.543472	-0.0272837	0.75173	0.580728	0.973085
GCST90200454	finn-b-F5_GAD	Generalized anxiety disorder || id:finn-b-F5_GAD	Kynurenate levels	Inverse variance weighted	19	0.140825	0.0728184	0.0531224	-0.00189875	0.283549	1.15122	0.998103	1.32783
GCST90199871	finn-b-F5_GAD	Generalized anxiety disorder || id:finn-b-F5_GAD	Androstenediol (3beta,17beta) monosulfate (2) levels	MR Egger	20	-0.377747	0.182789	0.0534698	-0.736013	-0.0194804	0.685404	0.47902	0.980708
GCST90200911	finn-b-F5_GAD	Generalized anxiety disorder || id:finn-b-F5_GAD	Tryptophan to pyruvate ratio	Weighted median	14	0.252683	0.130904	0.0535703	-0.00388852	0.509255	1.28748	0.996119	1.66405
GCST90200699	finn-b-F5_GAD	Generalized anxiety disorder || id:finn-b-F5_GAD	Deoxycholic acid glucuronide levels	MR Egger	14	-0.233331	0.109091	0.0536991	-0.44715	-0.0195132	0.791891	0.639448	0.980676
GCST90199872	finn-b-F5_GAD	Generalized anxiety disorder || id:finn-b-F5_GAD	Androstenediol (3beta,17beta) monosulfate (1) levels	MR Egger	19	-0.299713	0.144679	0.0538358	-0.583284	-0.0161415	0.741031	0.558062	0.983988
GCST90199738	finn-b-F5_GAD	Generalized anxiety disorder || id:finn-b-F5_GAD	Stachydrine levels	MR Egger	10	-0.642589	0.284961	0.0541427	-1.20111	-0.0840651	0.525929	0.300859	0.919371
GCST90200792	finn-b-F5_GAD	Generalized anxiety disorder || id:finn-b-F5_GAD	Carnitine to palmitoylcarnitine (C16) ratio	Inverse variance weighted	18	0.175861	0.0914627	0.0545099	-0.00340588	0.355128	1.19227	0.9966	1.42636
GCST90199960	finn-b-F5_GAD	Generalized anxiety disorder || id:finn-b-F5_GAD	N-formylanthranilic acid levels	Weighted mode	16	-0.157179	0.075526	0.0549706	-0.30521	-0.00914804	0.854551	0.736969	0.990894
GCST90199844	finn-b-F5_GAD	Generalized anxiety disorder || id:finn-b-F5_GAD	1-palmitoyl-2-linoleoyl-GPE (16:0/18:2) levels	Simple mode	20	0.242184	0.118652	0.0553766	0.00962646	0.474742	1.27403	1.00967	1.6076
GCST90200589	finn-b-F5_GAD	Generalized anxiety disorder || id:finn-b-F5_GAD	X-21821 levels	Inverse variance weighted	8	0.250715	0.131209	0.0560297	-0.00645491	0.507886	1.28494	0.993566	1.66177
GCST90199749	finn-b-F5_GAD	Generalized anxiety disorder || id:finn-b-F5_GAD	Gamma-glutamylthreonine levels	Simple mode	19	0.451565	0.221223	0.0561696	0.017967	0.885162	1.57077	1.01813	2.42338
GCST90200010	finn-b-F5_GAD	Generalized anxiety disorder || id:finn-b-F5_GAD	Sphingomyelin (d18:1/22:1, d18:2/22:0, d16:1/24:1) levels	Inverse variance weighted	16	-0.172387	0.0903358	0.056353	-0.349446	0.00467075	0.841653	0.705079	1.00468
GCST90199865	finn-b-F5_GAD	Generalized anxiety disorder || id:finn-b-F5_GAD	2-hydroxyglutarate levels	MR Egger	15	-0.482704	0.230497	0.056404	-0.934478	-0.0309306	0.617112	0.392791	0.969543
GCST90200492	finn-b-F5_GAD	Generalized anxiety disorder || id:finn-b-F5_GAD	X-12411 levels	Weighted mode	9	0.268275	0.120441	0.0565221	0.0322109	0.504338	1.30771	1.03274	1.65589
GCST90199850	finn-b-F5_GAD	Generalized anxiety disorder || id:finn-b-F5_GAD	5alpha-androstan-3alpha,17alpha-diol monosulfate levels	Simple mode	17	0.298648	0.145372	0.0566515	0.0137191	0.583578	1.34804	1.01381	1.79244
GCST90199900	finn-b-F5_GAD	Generalized anxiety disorder || id:finn-b-F5_GAD	Argininate levels	Inverse variance weighted	14	0.176214	0.0928502	0.057719	-0.00577285	0.3582	1.19269	0.994244	1.43075
GCST90200378	finn-b-F5_GAD	Generalized anxiety disorder || id:finn-b-F5_GAD	Cortisol levels (plasma)	Inverse variance weighted	10	-0.229053	0.120761	0.0578621	-0.465746	0.00763923	0.795286	0.627667	1.00767
GCST90200666	finn-b-F5_GAD	Generalized anxiety disorder || id:finn-b-F5_GAD	X-25343 levels	Weighted median	9	-0.349072	0.184787	0.0588849	-0.711255	0.0131103	0.705342	0.491028	1.0132
GCST90199707	finn-b-F5_GAD	Generalized anxiety disorder || id:finn-b-F5_GAD	Pro-hydroxy-pro levels	Weighted median	13	-0.234876	0.124404	0.0590237	-0.478708	0.00895499	0.790669	0.619583	1.009
GCST90200320	finn-b-F5_GAD	Generalized anxiety disorder || id:finn-b-F5_GAD	Dihomo-linoleate (20:2n6) levels	Inverse variance weighted	11	-0.281524	0.149269	0.0592923	-0.57409	0.0110429	0.754633	0.563217	1.0111
GCST90199913	finn-b-F5_GAD	Generalized anxiety disorder || id:finn-b-F5_GAD	Docosadioate (C22-DC) levels	Inverse variance weighted	10	0.232684	0.123419	0.0593875	-0.00921777	0.474586	1.26198	0.990825	1.60735
GCST90200510	finn-b-F5_GAD	Generalized anxiety disorder || id:finn-b-F5_GAD	X-12680 levels	Weighted median	8	0.374512	0.198682	0.059432	-0.0149043	0.763928	1.45428	0.985206	2.14669
GCST90200567	finn-b-F5_GAD	Generalized anxiety disorder || id:finn-b-F5_GAD	X-21353 levels	Simple mode	13	-0.386638	0.185984	0.0597421	-0.751167	-0.0221084	0.679337	0.471815	0.978134
GCST90200998	finn-b-F5_GAD	Generalized anxiety disorder || id:finn-b-F5_GAD	Salicylate to citrate ratio	MR Egger	13	-0.42882	0.20437	0.0597811	-0.829385	-0.0282543	0.651277	0.436317	0.972141
GCST90199947	finn-b-F5_GAD	Generalized anxiety disorder || id:finn-b-F5_GAD	Sphingomyelin (d18:2/16:0, d18:1/16:1) levels	MR Egger	15	-0.641589	0.311247	0.059858	-1.25163	-0.0315451	0.526455	0.286037	0.968947
GCST90200416	finn-b-F5_GAD	Generalized anxiety disorder || id:finn-b-F5_GAD	Trans-urocanate levels	Weighted mode	11	0.235938	0.111371	0.0601772	0.0176503	0.454226	1.2661	1.01781	1.57495
GCST90199742	finn-b-F5_GAD	Generalized anxiety disorder || id:finn-b-F5_GAD	1-linoleoyl-gpc (18:2) levels	MR Egger	11	0.353572	0.164653	0.0602939	0.0308514	0.676292	1.42414	1.03133	1.96657
GCST90200616	finn-b-F5_GAD	Generalized anxiety disorder || id:finn-b-F5_GAD	X-23659 levels	Weighted mode	17	0.139841	0.0692312	0.0604638	0.00414802	0.275534	1.15009	1.00416	1.31723
GCST90200616	finn-b-F5_GAD	Generalized anxiety disorder || id:finn-b-F5_GAD	X-23659 levels	Inverse variance weighted	17	0.112595	0.0601956	0.0614175	-0.00538886	0.230578	1.11918	0.994626	1.25933
GCST90200740	finn-b-F5_GAD	Generalized anxiety disorder || id:finn-b-F5_GAD	Arachidonate (20:4n6) to oleate to vaccenate (18:1) ratio	Inverse variance weighted	11	-0.115584	0.061795	0.061423	-0.236702	0.00553448	0.890846	0.789227	1.00555
GCST90199911	finn-b-F5_GAD	Generalized anxiety disorder || id:finn-b-F5_GAD	Beta-citrylglutamate levels	Weighted mode	10	0.154476	0.0724572	0.0618245	0.0124596	0.296492	1.16705	1.01254	1.34513
GCST90200195	finn-b-F5_GAD	Generalized anxiety disorder || id:finn-b-F5_GAD	N-acetyl-isoputreanine levels	MR Egger	20	0.260839	0.131206	0.062238	0.00367534	0.518003	1.29802	1.00368	1.67867
GCST90200361	finn-b-F5_GAD	Generalized anxiety disorder || id:finn-b-F5_GAD	Beta-alanine levels	Weighted median	11	0.244598	0.131231	0.0623388	-0.0126141	0.50181	1.27711	0.987465	1.65171
GCST90199894	finn-b-F5_GAD	Generalized anxiety disorder || id:finn-b-F5_GAD	4-oxo-retinoic acid levels	Weighted median	11	-0.307225	0.165185	0.0629014	-0.630988	0.016537	0.735485	0.532066	1.01667
GCST90200492	finn-b-F5_GAD	Generalized anxiety disorder || id:finn-b-F5_GAD	X-12411 levels	MR Egger	9	0.30235	0.137009	0.0630955	0.0338123	0.570887	1.35303	1.03439	1.76984
GCST90200568	finn-b-F5_GAD	Generalized anxiety disorder || id:finn-b-F5_GAD	X-19438 levels	MR Egger	13	-0.433743	0.21004	0.0633113	-0.845422	-0.0220651	0.648078	0.429376	0.978177
GCST90199647	finn-b-F5_GAD	Generalized anxiety disorder || id:finn-b-F5_GAD	Theophylline levels	Simple mode	12	0.429686	0.209405	0.0647592	0.0192521	0.84012	1.53678	1.01944	2.31665
GCST90199726	finn-b-F5_GAD	Generalized anxiety disorder || id:finn-b-F5_GAD	N-acetylthreonine levels	Inverse variance weighted	15	0.223972	0.121331	0.0648973	-0.0138359	0.46178	1.25104	0.986259	1.5869
GCST90200492	finn-b-F5_GAD	Generalized anxiety disorder || id:finn-b-F5_GAD	X-12411 levels	Inverse variance weighted	9	0.174513	0.0945525	0.0649393	-0.0108096	0.359836	1.19067	0.989249	1.43309
GCST90199973	finn-b-F5_GAD	Generalized anxiety disorder || id:finn-b-F5_GAD	Methyl glucopyranoside (alpha + beta) levels	MR Egger	17	0.179652	0.0902851	0.0651591	0.00269359	0.356611	1.1968	1.0027	1.42848
GCST90200488	finn-b-F5_GAD	Generalized anxiety disorder || id:finn-b-F5_GAD	X-12117 levels	Weighted median	25	-0.153767	0.0836755	0.0661118	-0.317771	0.0102364	0.857471	0.727769	1.01029
GCST90200150	finn-b-F5_GAD	Generalized anxiety disorder || id:finn-b-F5_GAD	Arachidonoylcarnitine (C20:4) levels	Inverse variance weighted	23	-0.0895435	0.0487903	0.0664654	-0.185173	0.00608552	0.914348	0.830961	1.0061
GCST90200294	finn-b-F5_GAD	Generalized anxiety disorder || id:finn-b-F5_GAD	Pipecolate levels	MR Egger	15	0.0500952	0.0250294	0.0666668	0.00103752	0.0991528	1.05137	1.00104	1.10424
GCST90199926	finn-b-F5_GAD	Generalized anxiety disorder || id:finn-b-F5_GAD	N-acetylcarnosine levels	MR Egger	17	-0.430787	0.218683	0.0675991	-0.859406	-0.00216819	0.649997	0.423414	0.997834
GCST90199893	finn-b-F5_GAD	Generalized anxiety disorder || id:finn-b-F5_GAD	Cis-4-decenoate (10:1n6) levels	Simple mode	13	-0.350367	0.174438	0.0676334	-0.692266	-0.00846735	0.70443	0.500441	0.991568
GCST90199803	finn-b-F5_GAD	Generalized anxiety disorder || id:finn-b-F5_GAD	Catechol sulfate levels	MR Egger	18	-0.474509	0.242771	0.0683398	-0.95034	0.00132118	0.62219	0.38661	1.00132
GCST90200188	finn-b-F5_GAD	Generalized anxiety disorder || id:finn-b-F5_GAD	3-amino-2-piperidone levels	MR Egger	10	-0.467192	0.221986	0.0684458	-0.902284	-0.0320996	0.62676	0.405642	0.96841
GCST90199671	finn-b-F5_GAD	Generalized anxiety disorder || id:finn-b-F5_GAD	Cysteine s-sulfate levels	Inverse variance weighted	11	0.2367	0.13003	0.0687052	-0.0181582	0.491558	1.26706	0.982006	1.63486
GCST90200072	finn-b-F5_GAD	Generalized anxiety disorder || id:finn-b-F5_GAD	Thioproline levels	MR Egger	10	-0.374813	0.178302	0.0687102	-0.724284	-0.0253408	0.687418	0.484671	0.974978
GCST90199801	finn-b-F5_GAD	Generalized anxiety disorder || id:finn-b-F5_GAD	Hydroquinone sulfate levels	Simple mode	10	-0.59375	0.287537	0.0689252	-1.15732	-0.0301777	0.552253	0.314327	0.970273
GCST90200309	finn-b-F5_GAD	Generalized anxiety disorder || id:finn-b-F5_GAD	Vanillylmandelate (VMA) levels	MR Egger	23	-0.380447	0.198539	0.0690475	-0.769584	0.00868969	0.683556	0.463206	1.00873
GCST90200466	finn-b-F5_GAD	Generalized anxiety disorder || id:finn-b-F5_GAD	X-11632 levels	MR Egger	14	0.459072	0.230053	0.0691979	0.00816906	0.909975	1.58261	1.0082	2.48426
GCST90200150	finn-b-F5_GAD	Generalized anxiety disorder || id:finn-b-F5_GAD	Arachidonoylcarnitine (C20:4) levels	Weighted mode	23	-0.125858	0.0658995	0.0692765	-0.255022	0.00330466	0.88174	0.7749	1.00331
GCST90199823	finn-b-F5_GAD	Generalized anxiety disorder || id:finn-b-F5_GAD	O-cresol sulfate levels	Inverse variance weighted	7	0.171057	0.0941698	0.0692971	-0.0135155	0.35563	1.18656	0.986575	1.42708
GCST90199742	finn-b-F5_GAD	Generalized anxiety disorder || id:finn-b-F5_GAD	1-linoleoyl-gpc (18:2) levels	Weighted median	11	0.22396	0.123494	0.0697504	-0.0180884	0.466009	1.25102	0.982074	1.59362
GCST90200409	finn-b-F5_GAD	Generalized anxiety disorder || id:finn-b-F5_GAD	Pristanate levels	MR Egger	6	-0.81439	0.332018	0.0702294	-1.46514	-0.163635	0.442909	0.231045	0.849052
GCST90200532	finn-b-F5_GAD	Generalized anxiety disorder || id:finn-b-F5_GAD	X-16935 levels	Weighted median	14	0.175608	0.0970005	0.0702357	-0.0145124	0.365729	1.19197	0.985592	1.44156
GCST90199913	finn-b-F5_GAD	Generalized anxiety disorder || id:finn-b-F5_GAD	Docosadioate (C22-DC) levels	Weighted median	10	0.315006	0.174321	0.0707557	-0.0266638	0.656675	1.37027	0.973689	1.92837
GCST90200660	finn-b-F5_GAD	Generalized anxiety disorder || id:finn-b-F5_GAD	X-25957 levels	MR Egger	9	0.708982	0.333164	0.0708765	0.0559803	1.36198	2.03192	1.05758	3.90393
GCST90200462	finn-b-F5_GAD	Generalized anxiety disorder || id:finn-b-F5_GAD	X-11299 levels	Inverse variance weighted	12	0.178204	0.0989174	0.0716175	-0.0156743	0.372082	1.19507	0.984448	1.45075
GCST90200865	finn-b-F5_GAD	Generalized anxiety disorder || id:finn-b-F5_GAD	Adenosine 5\'-monophosphate (AMP) to histidine ratio	Weighted median	11	0.329982	0.183416	0.0720043	-0.0295133	0.689477	1.39094	0.970918	1.99267
GCST90199842	finn-b-F5_GAD	Generalized anxiety disorder || id:finn-b-F5_GAD	Androstenediol (3beta,17beta) disulfate (1) levels	MR Egger	17	-0.216842	0.112178	0.0723382	-0.43671	0.00302675	0.805057	0.646159	1.00303
GCST90200307	finn-b-F5_GAD	Generalized anxiety disorder || id:finn-b-F5_GAD	Urate levels	Inverse variance weighted	21	0.147201	0.0821376	0.0731137	-0.0137892	0.30819	1.15859	0.986305	1.36096
GCST90200759	finn-b-F5_GAD	Generalized anxiety disorder || id:finn-b-F5_GAD	Histidine to trans-urocanate ratio	Weighted mode	16	-0.222432	0.115634	0.0735961	-0.449075	0.00421004	0.800569	0.638218	1.00422
GCST90200160	finn-b-F5_GAD	Generalized anxiety disorder || id:finn-b-F5_GAD	Trans-2-hexenoylglycine levels	Simple mode	14	-0.349461	0.179654	0.0737041	-0.701583	0.00266054	0.705068	0.4958	1.00266
GCST90200593	finn-b-F5_GAD	Generalized anxiety disorder || id:finn-b-F5_GAD	X-21834 levels	Inverse variance weighted	13	0.230489	0.128892	0.073739	-0.0221399	0.483118	1.25922	0.978103	1.62112
GCST90199630	finn-b-F5_GAD	Generalized anxiety disorder || id:finn-b-F5_GAD	Phenylacetate levels	MR Egger	14	-0.344684	0.17605	0.0739058	-0.689742	0.000373976	0.708444	0.501705	1.00037
GCST90200185	finn-b-F5_GAD	Generalized anxiety disorder || id:finn-b-F5_GAD	Gamma-glutamylcitrulline levels	MR Egger	19	-0.593918	0.312277	0.0742691	-1.20598	0.0181458	0.55216	0.299398	1.01831
GCST90200192	finn-b-F5_GAD	Generalized anxiety disorder || id:finn-b-F5_GAD	N,N-dimethylalanine levels	Inverse variance weighted	16	-0.162712	0.0911608	0.0742785	-0.341387	0.0159628	0.849836	0.710783	1.01609
GCST90199832	finn-b-F5_GAD	Generalized anxiety disorder || id:finn-b-F5_GAD	Dimethylarginine (sdma + adma) levels	Weighted median	10	0.314912	0.176437	0.0742877	-0.0309052	0.660728	1.37014	0.969567	1.9362
GCST90200199	finn-b-F5_GAD	Generalized anxiety disorder || id:finn-b-F5_GAD	Ascorbic acid 3-sulfate levels	MR Egger	14	0.187524	0.0959651	0.0743957	-0.000567328	0.375616	1.20626	0.999433	1.45589
GCST90200779	finn-b-F5_GAD	Generalized anxiety disorder || id:finn-b-F5_GAD	Pyruvate to N-acetylneuraminate ratio	MR Egger	17	-0.427407	0.223032	0.0745758	-0.86455	0.00973537	0.652198	0.421241	1.00978
GCST90199654	finn-b-F5_GAD	Generalized anxiety disorder || id:finn-b-F5_GAD	Paraxanthine levels in elite athletes	Weighted mode	17	0.351893	0.184697	0.0748819	-0.0101138	0.713899	1.42176	0.989937	2.04194
GCST90199801	finn-b-F5_GAD	Generalized anxiety disorder || id:finn-b-F5_GAD	Hydroquinone sulfate levels	Weighted median	10	-0.324002	0.182011	0.0750553	-0.680744	0.032739	0.723249	0.50624	1.03328
GCST90200462	finn-b-F5_GAD	Generalized anxiety disorder || id:finn-b-F5_GAD	X-11299 levels	Simple mode	12	0.418433	0.212912	0.0751342	0.00112491	0.835742	1.51958	1.00113	2.30652
GCST90200205	finn-b-F5_GAD	Generalized anxiety disorder || id:finn-b-F5_GAD	3-indoleglyoxylic acid levels	Inverse variance weighted	12	0.12802	0.0719667	0.075259	-0.0130344	0.269075	1.13658	0.98705	1.30875
GCST90199796	finn-b-F5_GAD	Generalized anxiety disorder || id:finn-b-F5_GAD	Docosapentaenoate (n6 DPA; 22:5n6) levels	MR Egger	8	-0.763915	0.356199	0.0756649	-1.46206	-0.0657656	0.465839	0.231757	0.93635
GCST90200310	finn-b-F5_GAD	Generalized anxiety disorder || id:finn-b-F5_GAD	3-aminoisobutyrate levels	Inverse variance weighted	14	0.0834215	0.0469806	0.0757891	-0.00866043	0.175503	1.087	0.991377	1.19185
GCST90200598	finn-b-F5_GAD	Generalized anxiety disorder || id:finn-b-F5_GAD	X-22771 levels	Weighted median	7	-0.379782	0.214324	0.076394	-0.799856	0.0402921	0.68401	0.449394	1.04111
GCST90200046	finn-b-F5_GAD	Generalized anxiety disorder || id:finn-b-F5_GAD	1-stearoyl-2-docosahexaenoyl-gpc (18:0/22:6) levels	MR Egger	18	-0.301057	0.159028	0.0765761	-0.612752	0.0106389	0.740036	0.541858	1.0107
GCST90200609	finn-b-F5_GAD	Generalized anxiety disorder || id:finn-b-F5_GAD	X-23587 levels	Inverse variance weighted	9	-0.255596	0.144479	0.0768801	-0.538776	0.0275836	0.774455	0.583462	1.02797
GCST90200318	finn-b-F5_GAD	Generalized anxiety disorder || id:finn-b-F5_GAD	Acetoacetate levels	Simple mode	13	0.49435	0.255482	0.0769137	-0.00639396	0.995095	1.63943	0.993626	2.70498
GCST90200028	finn-b-F5_GAD	Generalized anxiety disorder || id:finn-b-F5_GAD	1-stearoyl-2-oleoyl-gpc (18:0/18:1) levels	MR Egger	21	0.504567	0.270142	0.0772952	-0.0249108	1.03404	1.65627	0.975397	2.81242
GCST90200435	finn-b-F5_GAD	Generalized anxiety disorder || id:finn-b-F5_GAD	Mannose levels	MR Egger	13	0.382579	0.196437	0.0774351	-0.00243835	0.767595	1.46606	0.997565	2.15458
GCST90200014	finn-b-F5_GAD	Generalized anxiety disorder || id:finn-b-F5_GAD	3beta-hydroxy-5-cholestenoate levels	Weighted median	18	0.165304	0.0937055	0.0777186	-0.0183588	0.348967	1.17975	0.981809	1.4176
GCST90200057	finn-b-F5_GAD	Generalized anxiety disorder || id:finn-b-F5_GAD	1-(1-enyl-palmitoyl)-2-oleoyl-gpc (p-16:0/18:1) levels	MR Egger	18	-0.256849	0.136518	0.0782378	-0.524425	0.0107271	0.773485	0.591896	1.01078
GCST90200689	finn-b-F5_GAD	Generalized anxiety disorder || id:finn-b-F5_GAD	N6-methyllysine levels	MR Egger	16	-0.067237	0.0354671	0.0788253	-0.136752	0.00227848	0.934974	0.872186	1.00228
GCST90200597	finn-b-F5_GAD	Generalized anxiety disorder || id:finn-b-F5_GAD	X-22834 levels	Weighted median	11	-0.265378	0.151079	0.0789947	-0.561494	0.0307372	0.766916	0.570356	1.03121
GCST90200963	finn-b-F5_GAD	Generalized anxiety disorder || id:finn-b-F5_GAD	Inosine 5\'-monophosphate (IMP) to urate ratio	Inverse variance weighted	10	0.165875	0.094509	0.0792376	-0.0193623	0.351113	1.18043	0.980824	1.42065
GCST90200921	finn-b-F5_GAD	Generalized anxiety disorder || id:finn-b-F5_GAD	Mannose to mannitol to sorbitol ratio	MR Egger	8	0.996606	0.47364	0.0800183	0.0682707	1.92494	2.70907	1.07066	6.85474
GCST90199696	finn-b-F5_GAD	Generalized anxiety disorder || id:finn-b-F5_GAD	Trigonelline levels	MR Egger	11	-0.435084	0.220712	0.0801779	-0.867681	-0.00248783	0.64721	0.419924	0.997515
GCST90200296	finn-b-F5_GAD	Generalized anxiety disorder || id:finn-b-F5_GAD	Methyl indole-3-acetate levels	Inverse variance weighted	8	0.278131	0.159053	0.0803488	-0.0336134	0.589875	1.32066	0.966945	1.80376
GCST90199898	finn-b-F5_GAD	Generalized anxiety disorder || id:finn-b-F5_GAD	Glycoursodeoxycholate levels	Weighted mode	13	0.355364	0.186117	0.0804112	-0.00942596	0.720154	1.4267	0.990618	2.05475
GCST90199721	finn-b-F5_GAD	Generalized anxiety disorder || id:finn-b-F5_GAD	Stearidonate (18:4n3) levels	Weighted median	16	-0.263652	0.150815	0.080434	-0.55925	0.0319467	0.768241	0.571638	1.03246
GCST90200857	finn-b-F5_GAD	Generalized anxiety disorder || id:finn-b-F5_GAD	Adenosine 5\'-monophosphate (AMP) to aspartate ratio	MR Egger	17	0.520869	0.277892	0.080491	-0.0237986	1.06554	1.68349	0.976482	2.9024
GCST90200876	finn-b-F5_GAD	Generalized anxiety disorder || id:finn-b-F5_GAD	Cortisone to 4-cholesten-3-one ratio	Weighted median	17	0.14867	0.0851099	0.0806721	-0.0181455	0.315485	1.16029	0.982018	1.37092
GCST90200283	finn-b-F5_GAD	Generalized anxiety disorder || id:finn-b-F5_GAD	3-ureidopropionate levels	MR Egger	11	0.522464	0.266748	0.0818232	-0.000363026	1.04529	1.68618	0.999637	2.84422
GCST90200946	finn-b-F5_GAD	Generalized anxiety disorder || id:finn-b-F5_GAD	Glutamate to alanine ratio	Inverse variance weighted	8	0.294287	0.169456	0.0824475	-0.0378466	0.626421	1.34217	0.962861	1.8709
GCST90200320	finn-b-F5_GAD	Generalized anxiety disorder || id:finn-b-F5_GAD	Dihomo-linoleate (20:2n6) levels	Weighted mode	11	-0.431312	0.224514	0.0836576	-0.87136	0.00873504	0.649656	0.418382	1.00877
GCST90200799	finn-b-F5_GAD	Generalized anxiety disorder || id:finn-b-F5_GAD	Spermidine to adenosine 5\'-diphosphate (ADP) ratio	Weighted median	14	0.194036	0.112471	0.084491	-0.026408	0.41448	1.21414	0.973938	1.51358
GCST90200160	finn-b-F5_GAD	Generalized anxiety disorder || id:finn-b-F5_GAD	Trans-2-hexenoylglycine levels	Inverse variance weighted	14	-0.143855	0.0833995	0.0845479	-0.307318	0.0196083	0.866014	0.735417	1.0198
GCST90200667	finn-b-F5_GAD	Generalized anxiety disorder || id:finn-b-F5_GAD	X-25271 levels	Inverse variance weighted	12	0.252184	0.146236	0.0846177	-0.0344387	0.538807	1.28683	0.966148	1.71396
GCST90201020	finn-b-F5_GAD	Generalized anxiety disorder || id:finn-b-F5_GAD	Paraxanthine to 5-acetylamino-6-formylamino-3-methyluracil ratio	Weighted mode	11	0.0806582	0.0421922	0.084968	-0.00203846	0.163355	1.084	0.997964	1.17745
GCST90200036	finn-b-F5_GAD	Generalized anxiety disorder || id:finn-b-F5_GAD	1-palmitoleoylglycerol (16:1) levels	Weighted median	21	0.184929	0.107485	0.0853385	-0.0257407	0.395599	1.20313	0.974588	1.48527
GCST90200083	finn-b-F5_GAD	Generalized anxiety disorder || id:finn-b-F5_GAD	1-(1-enyl-palmitoyl)-2-palmitoyl-GPC (P-16:0/16:0) levels	Simple mode	21	0.304129	0.168069	0.0854222	-0.0252869	0.633544	1.35544	0.97503	1.88428
GCST90200309	finn-b-F5_GAD	Generalized anxiety disorder || id:finn-b-F5_GAD	Vanillylmandelate (VMA) levels	Inverse variance weighted	23	-0.154261	0.089808	0.085855	-0.330285	0.0217623	0.857048	0.718719	1.022
GCST90200139	finn-b-F5_GAD	Generalized anxiety disorder || id:finn-b-F5_GAD	Dihomo-linolenoylcarnitine (C20:3n3 or 6) levels	Weighted mode	23	-0.137167	0.0763442	0.0861289	-0.286802	0.0124674	0.871824	0.75066	1.01255
GCST90200204	finn-b-F5_GAD	Generalized anxiety disorder || id:finn-b-F5_GAD	N-acetyl leucine levels	MR Egger	10	-0.915663	0.468668	0.0864885	-1.83425	0.0029255	0.400251	0.159733	1.00293
GCST90200800	finn-b-F5_GAD	Generalized anxiety disorder || id:finn-b-F5_GAD	Spermidine to histidine ratio	Weighted mode	8	0.289981	0.145532	0.0865635	0.00473895	0.575223	1.3364	1.00475	1.77753
GCST90200167	finn-b-F5_GAD	Generalized anxiety disorder || id:finn-b-F5_GAD	Glutamine conjugate of C7H12O2 levels	Simple mode	15	0.454755	0.246904	0.086782	-0.0291775	0.938688	1.57579	0.971244	2.55662
GCST90200911	finn-b-F5_GAD	Generalized anxiety disorder || id:finn-b-F5_GAD	Tryptophan to pyruvate ratio	Weighted mode	14	0.296728	0.160203	0.0868343	-0.0172694	0.610725	1.34545	0.982879	1.84177
GCST90200589	finn-b-F5_GAD	Generalized anxiety disorder || id:finn-b-F5_GAD	X-21821 levels	Simple mode	8	0.527648	0.265144	0.0868858	0.00796554	1.04733	1.69494	1.008	2.85003
GCST90200758	finn-b-F5_GAD	Generalized anxiety disorder || id:finn-b-F5_GAD	Glycine to serine ratio	MR Egger	16	-0.177438	0.0964087	0.0869901	-0.366399	0.011523	0.837413	0.693226	1.01159
GCST90199999	finn-b-F5_GAD	Generalized anxiety disorder || id:finn-b-F5_GAD	4-methoxyphenol sulfate levels	MR Egger	13	-0.520688	0.277725	0.0875975	-1.06503	0.0236536	0.594112	0.344718	1.02394
GCST90200716	finn-b-F5_GAD	Generalized anxiety disorder || id:finn-b-F5_GAD	Adenosine 5\'-diphosphate (ADP) to phosphoethanolamine ratio	MR Egger	9	0.450974	0.22767	0.088075	0.00474063	0.897208	1.56984	1.00475	2.45275
GCST90200080	finn-b-F5_GAD	Generalized anxiety disorder || id:finn-b-F5_GAD	1-palmitoyl-2-oleoyl-GPI (16:0/18:1) levels	Inverse variance weighted	15	0.164528	0.0965392	0.0883325	-0.0246889	0.353745	1.17884	0.975613	1.42439
GCST90200998	finn-b-F5_GAD	Generalized anxiety disorder || id:finn-b-F5_GAD	Salicylate to citrate ratio	Weighted mode	13	-0.328162	0.176969	0.0884178	-0.675022	0.0186976	0.720246	0.509145	1.01887
GCST90199671	finn-b-F5_GAD	Generalized anxiety disorder || id:finn-b-F5_GAD	Cysteine s-sulfate levels	Weighted mode	11	0.351809	0.186555	0.0886705	-0.013839	0.717457	1.42164	0.986256	2.04921
GCST90199859	finn-b-F5_GAD	Generalized anxiety disorder || id:finn-b-F5_GAD	5alpha-androstan-3alpha,17beta-diol disulfate levels	Inverse variance weighted	20	-0.133556	0.0784597	0.0887138	-0.287337	0.0202252	0.874979	0.750259	1.02043
GCST90200425	finn-b-F5_GAD	Generalized anxiety disorder || id:finn-b-F5_GAD	Betaine levels	Weighted median	15	0.15881	0.0933399	0.0888648	-0.0241362	0.341756	1.17212	0.976153	1.40742
GCST90200134	finn-b-F5_GAD	Generalized anxiety disorder || id:finn-b-F5_GAD	Sphingomyelin (d18:1/25:0, d19:0/24:1, d20:1/23:0, d19:1/24:0) levels	Inverse variance weighted	21	-0.0970864	0.0572354	0.0898356	-0.209268	0.0150949	0.907478	0.811178	1.01521
GCST90200518	finn-b-F5_GAD	Generalized anxiety disorder || id:finn-b-F5_GAD	X-12839 levels	MR Egger	14	0.368006	0.199748	0.0902576	-0.0235006	0.759512	1.44485	0.976773	2.13723
GCST90200865	finn-b-F5_GAD	Generalized anxiety disorder || id:finn-b-F5_GAD	Adenosine 5\'-monophosphate (AMP) to histidine ratio	Inverse variance weighted	11	0.224726	0.132669	0.0902875	-0.0353054	0.484757	1.25198	0.965311	1.62378
GCST90200014	finn-b-F5_GAD	Generalized anxiety disorder || id:finn-b-F5_GAD	3beta-hydroxy-5-cholestenoate levels	Weighted mode	18	0.177612	0.0990125	0.0906461	-0.0164528	0.371676	1.19436	0.983682	1.45016
GCST90199763	finn-b-F5_GAD	Generalized anxiety disorder || id:finn-b-F5_GAD	1-methylxanthine levels	Simple mode	19	0.321452	0.17982	0.0906843	-0.030995	0.673899	1.37913	0.96948	1.96187
GCST90200616	finn-b-F5_GAD	Generalized anxiety disorder || id:finn-b-F5_GAD	X-23659 levels	Simple mode	17	0.309177	0.171749	0.0907159	-0.0274512	0.645805	1.3623	0.972922	1.90752
GCST90200681	finn-b-F5_GAD	Generalized anxiety disorder || id:finn-b-F5_GAD	Orotidine levels	Weighted mode	20	-0.0485365	0.0273281	0.0917405	-0.1021	0.00502665	0.952623	0.90294	1.00504
GCST90199982	finn-b-F5_GAD	Generalized anxiety disorder || id:finn-b-F5_GAD	4-vinylguaiacol sulfate levels	Inverse variance weighted	5	0.30637	0.181774	0.091903	-0.0499072	0.662648	1.35849	0.951318	1.93992
GCST90200842	finn-b-F5_GAD	Generalized anxiety disorder || id:finn-b-F5_GAD	Citrate to oxalate (ethanedioate) ratio	Weighted median	10	-0.2844	0.168761	0.0919445	-0.615172	0.0463706	0.752465	0.540548	1.04746
GCST90200285	finn-b-F5_GAD	Generalized anxiety disorder || id:finn-b-F5_GAD	Eicosenedioate (C20:1-DC) levels	Weighted median	10	-0.261515	0.155321	0.0922381	-0.565944	0.0429139	0.769884	0.567824	1.04385
GCST90200116	finn-b-F5_GAD	Generalized anxiety disorder || id:finn-b-F5_GAD	Ceramide (d18:1/14:0, d16:1/16:0) levels	Simple mode	19	-0.414531	0.233202	0.0923753	-0.871606	0.0425444	0.66065	0.418279	1.04346
GCST90200763	finn-b-F5_GAD	Generalized anxiety disorder || id:finn-b-F5_GAD	Phosphate to N-acetylneuraminate ratio	Weighted median	18	-0.246918	0.146719	0.0923879	-0.534487	0.0406508	0.781205	0.58597	1.04149
GCST90200323	finn-b-F5_GAD	Generalized anxiety disorder || id:finn-b-F5_GAD	Creatine levels	Weighted median	16	-0.150376	0.0894535	0.0927529	-0.325705	0.0249529	0.860384	0.722018	1.02527
GCST90200591	finn-b-F5_GAD	Generalized anxiety disorder || id:finn-b-F5_GAD	X-21383 levels	Weighted mode	15	-0.305123	0.169216	0.0929222	-0.636786	0.0265402	0.737033	0.52899	1.0269
GCST90199638	finn-b-F5_GAD	Generalized anxiety disorder || id:finn-b-F5_GAD	Glycerol 3-phosphate levels	Inverse variance weighted	17	0.143506	0.0854295	0.0929925	-0.0239357	0.310948	1.15431	0.976349	1.36472
GCST90200663	finn-b-F5_GAD	Generalized anxiety disorder || id:finn-b-F5_GAD	X-25420 levels	Weighted mode	10	0.368989	0.196519	0.0931587	-0.0161883	0.754166	1.44627	0.983942	2.12584
GCST90200466	finn-b-F5_GAD	Generalized anxiety disorder || id:finn-b-F5_GAD	X-11632 levels	Weighted median	14	0.244007	0.145342	0.0931824	-0.0408638	0.528878	1.27635	0.95996	1.69703
GCST90200747	finn-b-F5_GAD	Generalized anxiety disorder || id:finn-b-F5_GAD	Adenosine 5\'-monophosphate (AMP) to phosphate ratio	Simple mode	10	0.673967	0.35924	0.0933868	-0.030143	1.37808	1.962	0.970307	3.96726
GCST90200332	finn-b-F5_GAD	Generalized anxiety disorder || id:finn-b-F5_GAD	1-palmitoyl-2-linoleoyl-GPI (16:0/18:2) levels	Weighted mode	17	0.202463	0.113571	0.093617	-0.0201361	0.425062	1.22441	0.980065	1.52968
GCST90200880	finn-b-F5_GAD	Generalized anxiety disorder || id:finn-b-F5_GAD	Glutarate (C5-DC) to salicylate ratio	MR Egger	14	0.324507	0.178295	0.0937688	-0.0249513	0.673964	1.38335	0.975357	1.962
GCST90200540	finn-b-F5_GAD	Generalized anxiety disorder || id:finn-b-F5_GAD	X-15461 levels	MR Egger	10	0.568063	0.298876	0.0938717	-0.0177338	1.15386	1.76485	0.982423	3.17041
GCST90200760	finn-b-F5_GAD	Generalized anxiety disorder || id:finn-b-F5_GAD	Methionine to methionine sulfoxide ratio	Inverse variance weighted	19	0.182891	0.109402	0.094578	-0.0315377	0.39732	1.20068	0.968954	1.48783
GCST90200593	finn-b-F5_GAD	Generalized anxiety disorder || id:finn-b-F5_GAD	X-21834 levels	Weighted median	13	0.277837	0.166204	0.0945899	-0.0479218	0.603596	1.32027	0.953208	1.82868
GCST90199916	finn-b-F5_GAD	Generalized anxiety disorder || id:finn-b-F5_GAD	Carnitine C18:2 levels	Inverse variance weighted	16	-0.140256	0.0839849	0.094917	-0.304866	0.0243546	0.869136	0.737222	1.02465
GCST90200896	finn-b-F5_GAD	Generalized anxiety disorder || id:finn-b-F5_GAD	Inosine to EDTA ratio	Inverse variance weighted	16	0.149863	0.0897895	0.0951076	-0.0261243	0.32585	1.16168	0.974214	1.38521
GCST90199725	finn-b-F5_GAD	Generalized anxiety disorder || id:finn-b-F5_GAD	Campesterol levels	Weighted median	13	-0.151867	0.0910132	0.0951918	-0.330253	0.026519	0.859103	0.718742	1.02687
GCST90200045	finn-b-F5_GAD	Generalized anxiety disorder || id:finn-b-F5_GAD	1-stearoyl-2-arachidonoyl-GPE (18:0/20:4) levels	MR Egger	18	0.169298	0.0954772	0.0952329	-0.0178374	0.356433	1.18447	0.982321	1.42823
GCST90200516	finn-b-F5_GAD	Generalized anxiety disorder || id:finn-b-F5_GAD	X-12847 levels	Inverse variance weighted	10	0.209942	0.12586	0.095304	-0.0367436	0.456627	1.23361	0.963923	1.57874
GCST90200924	finn-b-F5_GAD	Generalized anxiety disorder || id:finn-b-F5_GAD	Alpha-tocopherol to glycerol ratio	MR Egger	9	-0.673621	0.349689	0.0954352	-1.35901	0.0117708	0.509859	0.256914	1.01184
GCST90200168	finn-b-F5_GAD	Generalized anxiety disorder || id:finn-b-F5_GAD	Hydroxyasparagine levels	MR Egger	13	0.86933	0.477458	0.0959314	-0.0664877	1.80515	2.38531	0.935674	6.08087
GCST90199964	finn-b-F5_GAD	Generalized anxiety disorder || id:finn-b-F5_GAD	Etiocholanolone glucuronide levels	Simple mode	14	-0.296126	0.165035	0.0960395	-0.619595	0.0273431	0.743694	0.538162	1.02772
GCST90200591	finn-b-F5_GAD	Generalized anxiety disorder || id:finn-b-F5_GAD	X-21383 levels	Weighted median	15	-0.247575	0.148826	0.0962078	-0.539274	0.0441234	0.780692	0.583172	1.04511
GCST90200554	finn-b-F5_GAD	Generalized anxiety disorder || id:finn-b-F5_GAD	X-17346 levels	Weighted mode	13	-0.30096	0.167003	0.0966821	-0.628287	0.0263657	0.740107	0.533505	1.02672
GCST90200101	finn-b-F5_GAD	Generalized anxiety disorder || id:finn-b-F5_GAD	Pimeloylcarnitine/3-methyladipoylcarnitine (C7-DC) levels	MR Egger	15	0.310339	0.173568	0.0970959	-0.0298539	0.650533	1.36389	0.970587	1.91656
GCST90200765	finn-b-F5_GAD	Generalized anxiety disorder || id:finn-b-F5_GAD	Phosphate to alanine ratio	MR Egger	14	0.474865	0.263884	0.097112	-0.0423481	0.992079	1.6078	0.958536	2.69683
GCST90200983	finn-b-F5_GAD	Generalized anxiety disorder || id:finn-b-F5_GAD	Cholesterol to linoleoyl-arachidonoyl-glycerol (18:2 to 20:4) [1] ratio	Weighted mode	12	-0.15787	0.0871011	0.0972658	-0.328588	0.0128484	0.853961	0.71994	1.01293
GCST90200667	finn-b-F5_GAD	Generalized anxiety disorder || id:finn-b-F5_GAD	X-25271 levels	Weighted mode	12	0.538985	0.297474	0.0973657	-0.0440635	1.12203	1.71427	0.956893	3.07109
GCST90200470	finn-b-F5_GAD	Generalized anxiety disorder || id:finn-b-F5_GAD	X-11470 levels	MR Egger	22	-0.209859	0.120768	0.0976392	-0.446565	0.026847	0.810699	0.639822	1.02721
GCST90200416	finn-b-F5_GAD	Generalized anxiety disorder || id:finn-b-F5_GAD	Trans-urocanate levels	MR Egger	11	0.330188	0.178818	0.0978942	-0.0202954	0.680672	1.39123	0.979909	1.9752
GCST90200276	finn-b-F5_GAD	Generalized anxiety disorder || id:finn-b-F5_GAD	2,4-di-tert-butylphenol levels	Weighted median	12	-0.291612	0.176268	0.0980526	-0.637097	0.0538729	0.747058	0.528825	1.05535
GCST90199782	finn-b-F5_GAD	Generalized anxiety disorder || id:finn-b-F5_GAD	Glutamine degradant levels	Weighted median	18	0.204798	0.123808	0.0980948	-0.0378653	0.447462	1.22728	0.962843	1.56434
GCST90200761	finn-b-F5_GAD	Generalized anxiety disorder || id:finn-b-F5_GAD	Citrulline to dimethylarginine (SDMA + ADMA) ratio	MR Egger	17	-0.35179	0.199517	0.0982194	-0.742842	0.0392631	0.703428	0.47576	1.04004
GCST90200001	finn-b-F5_GAD	Generalized anxiety disorder || id:finn-b-F5_GAD	Sphingomyelin (d18:1/20:0, d16:1/22:0) levels	Weighted median	17	-0.17874	0.108217	0.0986001	-0.390846	0.0333657	0.836323	0.676484	1.03393
GCST90199834	finn-b-F5_GAD	Generalized anxiety disorder || id:finn-b-F5_GAD	Gamma-glutamylalanine levels	Inverse variance weighted	9	0.283201	0.171478	0.0986303	-0.0528957	0.619298	1.32737	0.948479	1.85762
GCST90199978	finn-b-F5_GAD	Generalized anxiety disorder || id:finn-b-F5_GAD	Vanillactate levels	MR Egger	15	-0.454134	0.25536	0.0987183	-0.954639	0.0463709	0.634998	0.384951	1.04746
GCST90199623	finn-b-F5_GAD	Generalized anxiety disorder || id:finn-b-F5_GAD	Maltotriose levels	Weighted median	7	0.282967	0.171388	0.0987317	-0.0529532	0.618888	1.32706	0.948424	1.85686
GCST90200479	finn-b-F5_GAD	Generalized anxiety disorder || id:finn-b-F5_GAD	X-12283 levels	Weighted median	14	0.257837	0.156205	0.0988143	-0.0483254	0.564	1.29413	0.952824	1.75769
GCST90199852	finn-b-F5_GAD	Generalized anxiety disorder || id:finn-b-F5_GAD	5alpha-androstan-3beta,17alpha-diol disulfate levels	Weighted median	13	-0.196291	0.118942	0.0988799	-0.429418	0.0368354	0.821773	0.650888	1.03752
GCST90200041	finn-b-F5_GAD	Generalized anxiety disorder || id:finn-b-F5_GAD	1-palmitoyl-2-stearoyl-gpc (16:0/18:0) levels	Inverse variance weighted	19	-0.129813	0.0786787	0.0989601	-0.284023	0.024397	0.878259	0.752749	1.0247
GCST90199785	finn-b-F5_GAD	Generalized anxiety disorder || id:finn-b-F5_GAD	Isovalerylglycine levels	MR Egger	14	-0.404688	0.226913	0.099802	-0.849437	0.0400604	0.667185	0.427656	1.04087
GCST90200699	finn-b-F5_GAD	Generalized anxiety disorder || id:finn-b-F5_GAD	Deoxycholic acid glucuronide levels	Inverse variance weighted	14	-0.103159	0.0627699	0.100291	-0.226188	0.0198703	0.901984	0.797568	1.02007
GCST90200294	finn-b-F5_GAD	Generalized anxiety disorder || id:finn-b-F5_GAD	Pipecolate levels	Weighted median	15	0.0421071	0.0256468	0.100629	-0.00816055	0.0923748	1.04301	0.991873	1.09678
GCST90199652	finn-b-F5_GAD	Generalized anxiety disorder || id:finn-b-F5_GAD	1-stearoyl-2-oleoyl-GPS (18:0/18:1) levels	Inverse variance weighted	9	0.223541	0.136176	0.100681	-0.0433641	0.490447	1.2505	0.957563	1.63305
GCST90199800	finn-b-F5_GAD	Generalized anxiety disorder || id:finn-b-F5_GAD	Carnitine C5:1 levels	Weighted median	15	0.225678	0.137484	0.100695	-0.0437894	0.495146	1.25317	0.957156	1.64074
GCST90200897	finn-b-F5_GAD	Generalized anxiety disorder || id:finn-b-F5_GAD	Theophylline to EDTA ratio	Inverse variance weighted	10	0.189077	0.11541	0.101357	-0.0371264	0.41528	1.20813	0.963554	1.5148
GCST90200412	finn-b-F5_GAD	Generalized anxiety disorder || id:finn-b-F5_GAD	Glutamate levels	Weighted median	12	0.280788	0.171588	0.101755	-0.0555253	0.6171	1.32417	0.945988	1.85355
GCST90200320	finn-b-F5_GAD	Generalized anxiety disorder || id:finn-b-F5_GAD	Dihomo-linoleate (20:2n6) levels	Simple mode	11	-0.431312	0.240122	0.102682	-0.901952	0.0393269	0.649656	0.405777	1.04011
GCST90200681	finn-b-F5_GAD	Generalized anxiety disorder || id:finn-b-F5_GAD	Orotidine levels	MR Egger	20	-0.0556892	0.032388	0.102683	-0.11917	0.00779125	0.945833	0.887657	1.00782
GCST90200760	finn-b-F5_GAD	Generalized anxiety disorder || id:finn-b-F5_GAD	Methionine to methionine sulfoxide ratio	Weighted median	19	0.234038	0.14341	0.10269	-0.0470455	0.515122	1.26369	0.954044	1.67384
GCST90200986	finn-b-F5_GAD	Generalized anxiety disorder || id:finn-b-F5_GAD	Cholesterol to linoleoyl-arachidonoyl-glycerol (18:2 to 20:4) [2] ratio	Simple mode	17	0.398384	0.23024	0.102814	-0.052886	0.849654	1.48942	0.948488	2.33884
GCST90199956	finn-b-F5_GAD	Generalized anxiety disorder || id:finn-b-F5_GAD	1H-indole-7-acetic acid levels	Inverse variance weighted	13	-0.155079	0.0952993	0.103676	-0.341866	0.0317072	0.856347	0.710443	1.03222
GCST90199794	finn-b-F5_GAD	Generalized anxiety disorder || id:finn-b-F5_GAD	1-oleoyl-GPE (18:1) levels	Weighted mode	21	-0.338852	0.198759	0.10371	-0.728419	0.0507152	0.712588	0.482671	1.05202
GCST90200269	finn-b-F5_GAD	Generalized anxiety disorder || id:finn-b-F5_GAD	Bilirubin degradation product, C17H20N2O5 (1) levels	Simple mode	15	-0.257633	0.14844	0.10458	-0.548575	0.0333085	0.772878	0.577772	1.03387
GCST90201019	finn-b-F5_GAD	Generalized anxiety disorder || id:finn-b-F5_GAD	Glucuronate to etiocholanolone glucuronide ratio	Simple mode	12	0.318376	0.180236	0.10502	-0.0348858	0.671638	1.37489	0.965716	1.95744
GCST90200461	finn-b-F5_GAD	Generalized anxiety disorder || id:finn-b-F5_GAD	X-10458 levels	MR Egger	15	-0.414165	0.237801	0.105165	-0.880255	0.0519248	0.660892	0.414677	1.0533
GCST90200199	finn-b-F5_GAD	Generalized anxiety disorder || id:finn-b-F5_GAD	Ascorbic acid 3-sulfate levels	Simple mode	14	0.353551	0.203093	0.105311	-0.0445107	0.751613	1.42412	0.956465	2.12042
GCST90200152	finn-b-F5_GAD	Generalized anxiety disorder || id:finn-b-F5_GAD	2-butenoylglycine levels	MR Egger	17	-0.335723	0.194885	0.105495	-0.717697	0.0462519	0.714821	0.487874	1.04734
GCST90200757	finn-b-F5_GAD	Generalized anxiety disorder || id:finn-b-F5_GAD	Glycine to alanine ratio	MR Egger	10	-0.203264	0.111464	0.10567	-0.421733	0.0152049	0.816063	0.655909	1.01532
GCST90200667	finn-b-F5_GAD	Generalized anxiety disorder || id:finn-b-F5_GAD	X-25271 levels	Simple mode	12	0.561607	0.318716	0.105782	-0.0630767	1.18629	1.75349	0.938871	3.27491
GCST90200628	finn-b-F5_GAD	Generalized anxiety disorder || id:finn-b-F5_GAD	X-24556 levels	Simple mode	16	-0.245603	0.142781	0.105966	-0.525454	0.0342489	0.782233	0.591287	1.03484
GCST90199910	finn-b-F5_GAD	Generalized anxiety disorder || id:finn-b-F5_GAD	1-(1-enyl-stearoyl)-GPE (p-18:0) levels	Inverse variance weighted	12	-0.197514	0.122207	0.106045	-0.437039	0.0420112	0.820769	0.645946	1.04291
GCST90200881	finn-b-F5_GAD	Generalized anxiety disorder || id:finn-b-F5_GAD	Aspartate to N-acetylglucosamine to N-acetylgalactosamine ratio	Weighted median	10	0.203702	0.126121	0.106282	-0.0434951	0.450898	1.22593	0.957437	1.56972
GCST90200304	finn-b-F5_GAD	Generalized anxiety disorder || id:finn-b-F5_GAD	Citrate levels	Simple mode	14	0.364353	0.210505	0.107127	-0.0482371	0.776944	1.43958	0.952908	2.17481
GCST90200449	finn-b-F5_GAD	Generalized anxiety disorder || id:finn-b-F5_GAD	Sucrose levels	Weighted median	8	0.316525	0.196677	0.107537	-0.0689622	0.702013	1.37235	0.933362	2.01781
GCST90199724	finn-b-F5_GAD	Generalized anxiety disorder || id:finn-b-F5_GAD	N-acetylisoleucine levels	Weighted median	9	0.292422	0.182002	0.108121	-0.0643019	0.649145	1.33967	0.937722	1.9139
GCST90199649	finn-b-F5_GAD	Generalized anxiety disorder || id:finn-b-F5_GAD	1-stearoyl-2-arachidonoyl-GPI (18:0/20:4) levels	Weighted median	17	-0.151661	0.0945075	0.108548	-0.336896	0.0335735	0.859279	0.713983	1.03414
GCST90199904	finn-b-F5_GAD	Generalized anxiety disorder || id:finn-b-F5_GAD	Pantoate levels	MR Egger	12	-0.542078	0.30778	0.108683	-1.14533	0.0611708	0.581538	0.31812	1.06308
GCST90200294	finn-b-F5_GAD	Generalized anxiety disorder || id:finn-b-F5_GAD	Pipecolate levels	Weighted mode	15	0.0429921	0.0250959	0.108739	-0.00619594	0.0921801	1.04393	0.993823	1.09656
GCST90199656	finn-b-F5_GAD	Generalized anxiety disorder || id:finn-b-F5_GAD	3-indoxyl sulfate levels	MR Egger	11	-0.501328	0.281734	0.108873	-1.05353	0.0508711	0.605726	0.348706	1.05219
GCST90200294	finn-b-F5_GAD	Generalized anxiety disorder || id:finn-b-F5_GAD	Pipecolate levels	Inverse variance weighted	15	0.0364209	0.0227458	0.109329	-0.00816085	0.0810027	1.03709	0.991872	1.08437
GCST90200425	finn-b-F5_GAD	Generalized anxiety disorder || id:finn-b-F5_GAD	Betaine levels	Inverse variance weighted	15	0.114374	0.071483	0.109594	-0.0257324	0.254481	1.12117	0.974596	1.28979
GCST90200332	finn-b-F5_GAD	Generalized anxiety disorder || id:finn-b-F5_GAD	1-palmitoyl-2-linoleoyl-GPI (16:0/18:2) levels	Weighted median	17	0.168294	0.105234	0.109768	-0.0379647	0.374553	1.18328	0.962747	1.45434
GCST90200845	finn-b-F5_GAD	Generalized anxiety disorder || id:finn-b-F5_GAD	Adenosine 5\'-monophosphate (AMP) to citrate ratio	Inverse variance weighted	8	0.254145	0.158934	0.109807	-0.0573653	0.565655	1.28936	0.944249	1.7606
GCST90200488	finn-b-F5_GAD	Generalized anxiety disorder || id:finn-b-F5_GAD	X-12117 levels	Weighted mode	25	-0.140474	0.0847501	0.110433	-0.306584	0.0256362	0.868946	0.735956	1.02597
GCST90200977	finn-b-F5_GAD	Generalized anxiety disorder || id:finn-b-F5_GAD	Arachidonate (20:4n6) to paraxanthine ratio	Weighted median	11	-0.208919	0.131075	0.11096	-0.465825	0.0479875	0.811461	0.627617	1.04916
GCST90199875	finn-b-F5_GAD	Generalized anxiety disorder || id:finn-b-F5_GAD	13-HODE + 9-HODE levels	MR Egger	6	-0.724349	0.355191	0.111029	-1.42052	-0.0281746	0.48464	0.241588	0.972219
GCST90199981	finn-b-F5_GAD	Generalized anxiety disorder || id:finn-b-F5_GAD	2-acetamidophenol sulfate levels	MR Egger	9	0.455562	0.250403	0.111681	-0.035228	0.946353	1.57706	0.965385	2.5763
GCST90200616	finn-b-F5_GAD	Generalized anxiety disorder || id:finn-b-F5_GAD	X-23659 levels	Weighted median	17	0.129961	0.0817873	0.112058	-0.0303423	0.290264	1.13878	0.970113	1.33678
GCST90199826	finn-b-F5_GAD	Generalized anxiety disorder || id:finn-b-F5_GAD	N6-acetyllysine levels	Simple mode	12	-0.408041	0.236412	0.112293	-0.871409	0.055326	0.664951	0.418362	1.05689
GCST90200401	finn-b-F5_GAD	Generalized anxiety disorder || id:finn-b-F5_GAD	Myo-inositol levels	Inverse variance weighted	17	-0.15758	0.0993186	0.112601	-0.352244	0.0370845	0.854209	0.703108	1.03778
GCST90199861	finn-b-F5_GAD	Generalized anxiety disorder || id:finn-b-F5_GAD	Pregnenediol sulfate (C21H34O5S) levels	Inverse variance weighted	26	0.136811	0.0862447	0.112668	-0.0322284	0.305851	1.14661	0.968285	1.35778
GCST90199749	finn-b-F5_GAD	Generalized anxiety disorder || id:finn-b-F5_GAD	Gamma-glutamylthreonine levels	Inverse variance weighted	19	0.13716	0.0864933	0.112788	-0.0323669	0.306687	1.14701	0.968151	1.35892
GCST90200198	finn-b-F5_GAD	Generalized anxiety disorder || id:finn-b-F5_GAD	2-hydroxysebacate levels	Weighted median	10	-0.209962	0.13242	0.112835	-0.469506	0.0495809	0.810615	0.625311	1.05083
GCST90199883	finn-b-F5_GAD	Generalized anxiety disorder || id:finn-b-F5_GAD	Cysteinylglycine disulfide levels	Inverse variance weighted	8	0.132697	0.0837489	0.113088	-0.0314506	0.296845	1.1419	0.969039	1.34561
GCST90199726	finn-b-F5_GAD	Generalized anxiety disorder || id:finn-b-F5_GAD	N-acetylthreonine levels	Weighted median	15	0.250729	0.158329	0.113285	-0.0595951	0.561053	1.28496	0.942146	1.75252
GCST90199721	finn-b-F5_GAD	Generalized anxiety disorder || id:finn-b-F5_GAD	Stearidonate (18:4n3) levels	Inverse variance weighted	16	-0.194639	0.122915	0.113301	-0.435551	0.0462741	0.823132	0.646908	1.04736
GCST90200248	finn-b-F5_GAD	Generalized anxiety disorder || id:finn-b-F5_GAD	Cis 3,4-methyleneheptanoate levels	Weighted median	17	0.221244	0.139718	0.113307	-0.0526036	0.495091	1.24763	0.948756	1.64065
GCST90200634	finn-b-F5_GAD	Generalized anxiety disorder || id:finn-b-F5_GAD	X-24518 levels	Inverse variance weighted	15	-0.0809087	0.0511077	0.113398	-0.18108	0.0192623	0.922278	0.834369	1.01945
GCST90200733	finn-b-F5_GAD	Generalized anxiety disorder || id:finn-b-F5_GAD	Adenosine 5\'-diphosphate (ADP) to N-acetylglucosamine to N-acetylgalactosamine ratio	Weighted median	8	0.231251	0.146084	0.113421	-0.0550733	0.517574	1.26017	0.946416	1.67795
GCST90200191	finn-b-F5_GAD	Generalized anxiety disorder || id:finn-b-F5_GAD	N-lactoyl tyrosine levels	Weighted median	12	-0.224033	0.141591	0.113591	-0.501551	0.053485	0.799289	0.605591	1.05494
GCST90200820	finn-b-F5_GAD	Generalized anxiety disorder || id:finn-b-F5_GAD	Adenosine 5\'-diphosphate (ADP) to valine ratio	Weighted median	15	-0.167787	0.106086	0.113737	-0.375714	0.040141	0.845534	0.686799	1.04096
GCST90200978	finn-b-F5_GAD	Generalized anxiety disorder || id:finn-b-F5_GAD	Caffeine to paraxanthine ratio	MR Egger	19	0.272798	0.163975	0.114504	-0.0485922	0.594189	1.31364	0.95257	1.81156
GCST90199891	finn-b-F5_GAD	Generalized anxiety disorder || id:finn-b-F5_GAD	S-methylcysteine levels	MR Egger	10	-0.302333	0.170806	0.11468	-0.637113	0.0324475	0.739092	0.528817	1.03298
GCST90200891	finn-b-F5_GAD	Generalized anxiety disorder || id:finn-b-F5_GAD	Salicylate to caprylate (8:0) ratio	Weighted median	11	-0.250078	0.158761	0.115214	-0.561249	0.0610936	0.77874	0.570496	1.063
GCST90199751	finn-b-F5_GAD	Generalized anxiety disorder || id:finn-b-F5_GAD	Gamma-glutamylmethionine levels	Weighted median	13	0.287862	0.182819	0.115355	-0.0704631	0.646187	1.33357	0.931962	1.90825
GCST90199798	finn-b-F5_GAD	Generalized anxiety disorder || id:finn-b-F5_GAD	Isobutyrylglycine levels	Weighted median	19	-0.169431	0.107644	0.115489	-0.380413	0.0415515	0.844145	0.683579	1.04243
GCST90200710	finn-b-F5_GAD	Generalized anxiety disorder || id:finn-b-F5_GAD	X-13431 levels	Weighted mode	18	0.0883737	0.0532795	0.115514	-0.016054	0.192801	1.0924	0.984074	1.21264
GCST90200203	finn-b-F5_GAD	Generalized anxiety disorder || id:finn-b-F5_GAD	Indoleacetoylcarnitine levels	MR Egger	27	-0.151114	0.0928922	0.116326	-0.333183	0.0309545	0.859749	0.716639	1.03144
GCST90200841	finn-b-F5_GAD	Generalized anxiety disorder || id:finn-b-F5_GAD	Adenosine 5\'-diphosphate (ADP) to oxalate (ethanedioate) ratio	MR Egger	13	-0.345382	0.202755	0.116535	-0.742781	0.0520171	0.70795	0.475789	1.05339
GCST90199725	finn-b-F5_GAD	Generalized anxiety disorder || id:finn-b-F5_GAD	Campesterol levels	Inverse variance weighted	13	-0.108482	0.0691846	0.116879	-0.244084	0.0271199	0.897195	0.783422	1.02749
GCST90200800	finn-b-F5_GAD	Generalized anxiety disorder || id:finn-b-F5_GAD	Spermidine to histidine ratio	Inverse variance weighted	8	0.17371	0.110929	0.117359	-0.0437111	0.391131	1.18971	0.95723	1.47865
GCST90199715	finn-b-F5_GAD	Generalized anxiety disorder || id:finn-b-F5_GAD	Myristoleate (14:1n5) levels	MR Egger	12	0.673938	0.393393	0.117462	-0.0971124	1.44499	1.96195	0.907454	4.24181
GCST90200462	finn-b-F5_GAD	Generalized anxiety disorder || id:finn-b-F5_GAD	X-11299 levels	MR Egger	12	0.341645	0.199773	0.118025	-0.0499097	0.7332	1.40726	0.951315	2.08173
GCST90199794	finn-b-F5_GAD	Generalized anxiety disorder || id:finn-b-F5_GAD	1-oleoyl-GPE (18:1) levels	Simple mode	21	-0.379902	0.232729	0.118245	-0.836051	0.0762457	0.683928	0.433419	1.07923
GCST90200205	finn-b-F5_GAD	Generalized anxiety disorder || id:finn-b-F5_GAD	3-indoleglyoxylic acid levels	MR Egger	12	0.229308	0.134197	0.118297	-0.0337186	0.492335	1.25773	0.966844	1.63613
GCST90200554	finn-b-F5_GAD	Generalized anxiety disorder || id:finn-b-F5_GAD	X-17346 levels	Weighted median	13	-0.203084	0.130139	0.118636	-0.458156	0.0519875	0.816209	0.632449	1.05336
GCST90200246	finn-b-F5_GAD	Generalized anxiety disorder || id:finn-b-F5_GAD	3-hydroxydecanoylcarnitine levels	Inverse variance weighted	19	-0.132657	0.0850147	0.118666	-0.299286	0.0339719	0.875766	0.741348	1.03456
GCST90200361	finn-b-F5_GAD	Generalized anxiety disorder || id:finn-b-F5_GAD	Beta-alanine levels	Inverse variance weighted	11	0.157173	0.100787	0.118889	-0.0403697	0.354716	1.1702	0.960434	1.42578
GCST90200963	finn-b-F5_GAD	Generalized anxiety disorder || id:finn-b-F5_GAD	Inosine 5\'-monophosphate (IMP) to urate ratio	Weighted mode	10	0.263392	0.153142	0.119559	-0.0367652	0.56355	1.30134	0.963902	1.7569
GCST90200588	finn-b-F5_GAD	Generalized anxiety disorder || id:finn-b-F5_GAD	X-21742 levels	Inverse variance weighted	7	-0.211433	0.135828	0.11956	-0.477656	0.0547896	0.809423	0.620236	1.05632
GCST90199928	finn-b-F5_GAD	Generalized anxiety disorder || id:finn-b-F5_GAD	2-stearoyl-GPE (18:0) levels	Weighted median	18	0.201314	0.129474	0.11998	-0.0524556	0.455084	1.22301	0.948896	1.57631
GCST90200911	finn-b-F5_GAD	Generalized anxiety disorder || id:finn-b-F5_GAD	Tryptophan to pyruvate ratio	MR Egger	14	0.308712	0.184696	0.120482	-0.0532912	0.670716	1.36167	0.948104	1.95564
GCST90200861	finn-b-F5_GAD	Generalized anxiety disorder || id:finn-b-F5_GAD	Histidine to phosphate ratio	Inverse variance weighted	19	0.123655	0.0796658	0.120623	-0.0324905	0.2798	1.13162	0.968032	1.32286
GCST90199870	finn-b-F5_GAD	Generalized anxiety disorder || id:finn-b-F5_GAD	4-cholesten-3-one levels	MR Egger	16	0.344904	0.208808	0.120823	-0.0643594	0.754167	1.41185	0.937668	2.12584
GCST90200529	finn-b-F5_GAD	Generalized anxiety disorder || id:finn-b-F5_GAD	X-16397 levels	Weighted median	10	-0.263551	0.16999	0.121047	-0.59673	0.0696292	0.768319	0.550609	1.07211
GCST90200813	finn-b-F5_GAD	Generalized anxiety disorder || id:finn-b-F5_GAD	Ornithine to glutamate ratio	MR Egger	11	-0.563831	0.329561	0.12127	-1.20977	0.082108	0.569025	0.298266	1.08557
GCST90200198	finn-b-F5_GAD	Generalized anxiety disorder || id:finn-b-F5_GAD	2-hydroxysebacate levels	Weighted mode	10	-0.233556	0.136545	0.121343	-0.501183	0.0340716	0.791714	0.605814	1.03466
GCST90199930	finn-b-F5_GAD	Generalized anxiety disorder || id:finn-b-F5_GAD	(R)-3-hydroxybutyrylcarnitine levels	Inverse variance weighted	10	-0.21439	0.138407	0.121386	-0.485669	0.056888	0.807033	0.615285	1.05854
GCST90200489	finn-b-F5_GAD	Generalized anxiety disorder || id:finn-b-F5_GAD	X-12407 levels	MR Egger	7	-0.74482	0.39992	0.121592	-1.52866	0.0390239	0.47482	0.216825	1.0398
GCST90199721	finn-b-F5_GAD	Generalized anxiety disorder || id:finn-b-F5_GAD	Stearidonate (18:4n3) levels	Weighted mode	16	-0.301767	0.184017	0.121826	-0.66244	0.0589056	0.73951	0.515592	1.06068
GCST90200100	finn-b-F5_GAD	Generalized anxiety disorder || id:finn-b-F5_GAD	Perfluorooctanesulfonate (PFOS) levels	Weighted median	13	-0.272398	0.176369	0.122472	-0.61808	0.0732844	0.761551	0.538978	1.07604
GCST90200880	finn-b-F5_GAD	Generalized anxiety disorder || id:finn-b-F5_GAD	Glutarate (C5-DC) to salicylate ratio	Weighted mode	14	0.288244	0.174605	0.122709	-0.0539809	0.630469	1.33408	0.94745	1.87849
GCST90199842	finn-b-F5_GAD	Generalized anxiety disorder || id:finn-b-F5_GAD	Androstenediol (3beta,17beta) disulfate (1) levels	Weighted mode	17	-0.144672	0.088798	0.122792	-0.318716	0.029372	0.865306	0.727082	1.02981
GCST90200604	finn-b-F5_GAD	Generalized anxiety disorder || id:finn-b-F5_GAD	X-23276 levels	Weighted median	13	-0.2062	0.133652	0.122875	-0.468157	0.0557572	0.81367	0.626155	1.05734
GCST90200354	finn-b-F5_GAD	Generalized anxiety disorder || id:finn-b-F5_GAD	Linoleate (18:2n6) levels	Inverse variance weighted	13	-0.199973	0.129809	0.123436	-0.454399	0.0544534	0.818753	0.634829	1.05596
GCST90199898	finn-b-F5_GAD	Generalized anxiety disorder || id:finn-b-F5_GAD	Glycoursodeoxycholate levels	MR Egger	13	0.269685	0.161676	0.123487	-0.0471992	0.586569	1.30955	0.953897	1.79781
GCST90200973	finn-b-F5_GAD	Generalized anxiety disorder || id:finn-b-F5_GAD	Proline to glutamate ratio	Inverse variance weighted	15	0.154591	0.100374	0.123523	-0.0421417	0.351324	1.16718	0.958734	1.42095
GCST90200710	finn-b-F5_GAD	Generalized anxiety disorder || id:finn-b-F5_GAD	X-13431 levels	Weighted median	18	0.0840237	0.0545586	0.123545	-0.0229112	0.190959	1.08765	0.977349	1.21041
GCST90200584	finn-b-F5_GAD	Generalized anxiety disorder || id:finn-b-F5_GAD	X-21736 levels	Simple mode	19	-0.391041	0.242319	0.123976	-0.865987	0.0839044	0.676352	0.420636	1.08752
GCST90200591	finn-b-F5_GAD	Generalized anxiety disorder || id:finn-b-F5_GAD	X-21383 levels	Inverse variance weighted	15	-0.195416	0.127059	0.124052	-0.444452	0.0536206	0.822493	0.641175	1.05508
GCST90200373	finn-b-F5_GAD	Generalized anxiety disorder || id:finn-b-F5_GAD	Gluconate levels	Inverse variance weighted	13	0.0711509	0.0462765	0.124166	-0.019551	0.161853	1.07374	0.980639	1.17569
GCST90200722	finn-b-F5_GAD	Generalized anxiety disorder || id:finn-b-F5_GAD	S-adenosylhomocysteine (SAH) to leucine ratio	Weighted mode	12	0.310487	0.186745	0.124587	-0.0555328	0.676506	1.36409	0.945981	1.96699
GCST90200829	finn-b-F5_GAD	Generalized anxiety disorder || id:finn-b-F5_GAD	Bilirubin (Z,Z) to taurocholate ratio	MR Egger	11	0.348776	0.206174	0.124965	-0.0553245	0.752877	1.41733	0.946178	2.1231
GCST90200001	finn-b-F5_GAD	Generalized anxiety disorder || id:finn-b-F5_GAD	Sphingomyelin (d18:1/20:0, d16:1/22:0) levels	Simple mode	17	-0.283733	0.175744	0.125971	-0.628191	0.0607252	0.752968	0.533556	1.06261
GCST90199672	finn-b-F5_GAD	Generalized anxiety disorder || id:finn-b-F5_GAD	Oxalate (ethanedioate) levels	MR Egger	16	0.278858	0.171396	0.12603	-0.0570777	0.614794	1.32162	0.944521	1.84927
GCST90200458	finn-b-F5_GAD	Generalized anxiety disorder || id:finn-b-F5_GAD	X-11315 levels	Weighted mode	15	0.204306	0.125599	0.126099	-0.041867	0.45048	1.22667	0.958997	1.56907
GCST90200350	finn-b-F5_GAD	Generalized anxiety disorder || id:finn-b-F5_GAD	Laurate (12:0) levels	Weighted median	9	0.355617	0.232481	0.126101	-0.100046	0.811281	1.42706	0.904795	2.25079
GCST90200977	finn-b-F5_GAD	Generalized anxiety disorder || id:finn-b-F5_GAD	Arachidonate (20:4n6) to paraxanthine ratio	Inverse variance weighted	11	-0.204221	0.133512	0.126114	-0.465905	0.0574628	0.815282	0.627567	1.05915
GCST90200911	finn-b-F5_GAD	Generalized anxiety disorder || id:finn-b-F5_GAD	Tryptophan to pyruvate ratio	Inverse variance weighted	14	0.148801	0.0972816	0.126118	-0.041871	0.339473	1.16044	0.958994	1.40421
GCST90200246	finn-b-F5_GAD	Generalized anxiety disorder || id:finn-b-F5_GAD	3-hydroxydecanoylcarnitine levels	Simple mode	19	-0.317513	0.197992	0.126189	-0.705577	0.0705505	0.727957	0.493824	1.0731
GCST90200528	finn-b-F5_GAD	Generalized anxiety disorder || id:finn-b-F5_GAD	X-17146 levels	Inverse variance weighted	10	-0.231159	0.151204	0.126316	-0.527518	0.0652002	0.793613	0.590068	1.06737
GCST90200031	finn-b-F5_GAD	Generalized anxiety disorder || id:finn-b-F5_GAD	Nonanoylcarnitine (C9) levels	Simple mode	10	0.314403	0.186616	0.126318	-0.0513636	0.68017	1.36944	0.949933	1.97421
GCST90200865	finn-b-F5_GAD	Generalized anxiety disorder || id:finn-b-F5_GAD	Adenosine 5\'-monophosphate (AMP) to histidine ratio	Weighted mode	11	0.522089	0.313064	0.126344	-0.0915164	1.13569	1.68555	0.912546	3.11334
GCST90200661	finn-b-F5_GAD	Generalized anxiety disorder || id:finn-b-F5_GAD	X-25422 levels	Inverse variance weighted	14	-0.128064	0.0839223	0.127013	-0.292552	0.0364235	0.879797	0.746356	1.03709
GCST90200051	finn-b-F5_GAD	Generalized anxiety disorder || id:finn-b-F5_GAD	1-palmitoyl-2-dihomo-linolenoyl-GPC (16:0/20:3n3 or 6) levels	MR Egger	15	0.237819	0.145915	0.127113	-0.0481749	0.523812	1.26848	0.952967	1.68845
GCST90199832	finn-b-F5_GAD	Generalized anxiety disorder || id:finn-b-F5_GAD	Dimethylarginine (sdma + adma) levels	Simple mode	10	0.486906	0.289756	0.127181	-0.0810161	1.05483	1.62727	0.922179	2.87148
GCST90200010	finn-b-F5_GAD	Generalized anxiety disorder || id:finn-b-F5_GAD	Sphingomyelin (d18:1/22:1, d18:2/22:0, d16:1/24:1) levels	Weighted median	16	-0.186241	0.122199	0.127487	-0.425751	0.053268	0.830073	0.653279	1.05471
GCST90200597	finn-b-F5_GAD	Generalized anxiety disorder || id:finn-b-F5_GAD	X-22834 levels	MR Egger	11	-0.455339	0.271498	0.127829	-0.987475	0.0767964	0.634233	0.372516	1.07982
GCST90200524	finn-b-F5_GAD	Generalized anxiety disorder || id:finn-b-F5_GAD	X-13695 levels	Simple mode	9	-0.413877	0.243817	0.128039	-0.891758	0.064005	0.661082	0.409934	1.0661
GCST90200466	finn-b-F5_GAD	Generalized anxiety disorder || id:finn-b-F5_GAD	X-11632 levels	Simple mode	14	0.371417	0.228833	0.128559	-0.0770963	0.81993	1.44979	0.925801	2.27034
GCST90200730	finn-b-F5_GAD	Generalized anxiety disorder || id:finn-b-F5_GAD	Adenosine 5\'-diphosphate (ADP) to fructose ratio	Inverse variance weighted	16	0.0965339	0.0635515	0.128766	-0.028027	0.221095	1.10135	0.972362	1.24744
GCST90200837	finn-b-F5_GAD	Generalized anxiety disorder || id:finn-b-F5_GAD	Adenosine 5\'-diphosphate (ADP) to glutamate ratio	Inverse variance weighted	19	-0.0970056	0.0638787	0.128865	-0.222208	0.0281966	0.907551	0.800749	1.0286
GCST90199958	finn-b-F5_GAD	Generalized anxiety disorder || id:finn-b-F5_GAD	1-linolenoyl-GPC (18:3) levels	Inverse variance weighted	20	-0.147158	0.0969043	0.128866	-0.337091	0.0427745	0.863158	0.713844	1.0437
GCST90200316	finn-b-F5_GAD	Generalized anxiety disorder || id:finn-b-F5_GAD	N-acetylglucosaminylasparagine levels	Weighted median	16	0.113073	0.0745249	0.129204	-0.0329959	0.259142	1.11971	0.967543	1.29582
GCST90199973	finn-b-F5_GAD	Generalized anxiety disorder || id:finn-b-F5_GAD	Methyl glucopyranoside (alpha + beta) levels	Weighted mode	17	0.116115	0.0726478	0.129529	-0.0262747	0.258505	1.12312	0.974067	1.29499
GCST90199834	finn-b-F5_GAD	Generalized anxiety disorder || id:finn-b-F5_GAD	Gamma-glutamylalanine levels	MR Egger	9	0.795454	0.463211	0.129633	-0.112439	1.70335	2.21545	0.893652	5.4923
GCST90199827	finn-b-F5_GAD	Generalized anxiety disorder || id:finn-b-F5_GAD	Thymol sulfate levels	Weighted median	9	0.254972	0.168376	0.129949	-0.0750444	0.584989	1.29043	0.927702	1.79497
GCST90200689	finn-b-F5_GAD	Generalized anxiety disorder || id:finn-b-F5_GAD	N6-methyllysine levels	Weighted mode	16	-0.0476791	0.0297715	0.130112	-0.106031	0.0106731	0.95344	0.899397	1.01073
GCST90200569	finn-b-F5_GAD	Generalized anxiety disorder || id:finn-b-F5_GAD	X-18913 levels	Weighted mode	10	-0.343311	0.206803	0.131267	-0.748645	0.0620229	0.709417	0.473007	1.06399
GCST90199879	finn-b-F5_GAD	Generalized anxiety disorder || id:finn-b-F5_GAD	Ergothioneine levels	MR Egger	11	0.0682148	0.0411146	0.131461	-0.0123698	0.148799	1.0706	0.987706	1.16044
GCST90200763	finn-b-F5_GAD	Generalized anxiety disorder || id:finn-b-F5_GAD	Phosphate to N-acetylneuraminate ratio	Weighted mode	18	-0.391304	0.2473	0.132004	-0.876011	0.0934028	0.676174	0.416441	1.0979
GCST90200322	finn-b-F5_GAD	Generalized anxiety disorder || id:finn-b-F5_GAD	Beta-hydroxyisovalerate levels	Inverse variance weighted	19	0.11864	0.0787804	0.132079	-0.0357698	0.273049	1.12596	0.964862	1.31397
GCST90199743	finn-b-F5_GAD	Generalized anxiety disorder || id:finn-b-F5_GAD	Stearoylcarnitine levels	Inverse variance weighted	15	-0.144137	0.0957215	0.13212	-0.331751	0.0434774	0.865769	0.717666	1.04444
GCST90200467	finn-b-F5_GAD	Generalized anxiety disorder || id:finn-b-F5_GAD	X-11852 levels	Inverse variance weighted	12	-0.191769	0.127361	0.132142	-0.441396	0.0578588	0.825498	0.643138	1.05957
GCST90200325	finn-b-F5_GAD	Generalized anxiety disorder || id:finn-b-F5_GAD	Glycerol levels	MR Egger	10	-0.80849	0.482256	0.13217	-1.75371	0.136732	0.44553	0.17313	1.14652
GCST90200119	finn-b-F5_GAD	Generalized anxiety disorder || id:finn-b-F5_GAD	Glycosyl ceramide (d18:1/23:1, d17:1/24:1) levels	Simple mode	11	-0.353634	0.215862	0.132412	-0.776724	0.0694563	0.702132	0.45991	1.07193
GCST90200025	finn-b-F5_GAD	Generalized anxiety disorder || id:finn-b-F5_GAD	Phenol glucuronide levels	Inverse variance weighted	13	-0.128064	0.0853468	0.133483	-0.295343	0.0392161	0.879797	0.744276	1.04
GCST90200150	finn-b-F5_GAD	Generalized anxiety disorder || id:finn-b-F5_GAD	Arachidonoylcarnitine (C20:4) levels	Weighted median	23	-0.103221	0.0688839	0.134007	-0.238234	0.031791	0.901927	0.788018	1.0323
GCST90200350	finn-b-F5_GAD	Generalized anxiety disorder || id:finn-b-F5_GAD	Laurate (12:0) levels	Simple mode	9	0.633893	0.380269	0.134081	-0.111434	1.37922	1.88493	0.894551	3.9718
GCST90199888	finn-b-F5_GAD	Generalized anxiety disorder || id:finn-b-F5_GAD	Cinnamoylglycine levels	Inverse variance weighted	20	-0.132843	0.088677	0.13412	-0.30665	0.0409641	0.875603	0.735908	1.04181
GCST90200331	finn-b-F5_GAD	Generalized anxiety disorder || id:finn-b-F5_GAD	1-palmitoyl-2-oleoyl-GPE (16:0/18:1) levels	Weighted mode	21	-0.152113	0.0975099	0.134451	-0.343232	0.0390066	0.858891	0.709473	1.03978
GCST90200540	finn-b-F5_GAD	Generalized anxiety disorder || id:finn-b-F5_GAD	X-15461 levels	Weighted median	10	0.244165	0.163285	0.134829	-0.0758741	0.564204	1.27655	0.926933	1.75805
GCST90200613	finn-b-F5_GAD	Generalized anxiety disorder || id:finn-b-F5_GAD	X-23680 levels	MR Egger	14	-0.100747	0.0628694	0.13503	-0.223971	0.0224771	0.904162	0.799338	1.02273
GCST90200237	finn-b-F5_GAD	Generalized anxiety disorder || id:finn-b-F5_GAD	Palmitoyl-sphingosine-phosphoethanolamine (d18:1/16:0) levels	Weighted mode	15	0.357118	0.225274	0.13523	-0.0844192	0.798655	1.4292	0.919046	2.22255
GCST90199940	finn-b-F5_GAD	Generalized anxiety disorder || id:finn-b-F5_GAD	Guaiacol sulfate levels	Weighted median	14	-0.23989	0.160638	0.135343	-0.554741	0.0749602	0.786714	0.574221	1.07784
GCST90200711	finn-b-F5_GAD	Generalized anxiety disorder || id:finn-b-F5_GAD	X-19141 levels	Simple mode	16	-0.211525	0.134111	0.135592	-0.474382	0.0513317	0.809349	0.62227	1.05267
GCST90199928	finn-b-F5_GAD	Generalized anxiety disorder || id:finn-b-F5_GAD	2-stearoyl-GPE (18:0) levels	Weighted mode	18	0.263661	0.168309	0.135649	-0.0662248	0.593547	1.30169	0.93592	1.8104
GCST90199849	finn-b-F5_GAD	Generalized anxiety disorder || id:finn-b-F5_GAD	21-hydroxypregnenolone disulfate levels	Simple mode	25	0.255191	0.165499	0.136171	-0.0691885	0.57957	1.29071	0.933151	1.78527
GCST90200806	finn-b-F5_GAD	Generalized anxiety disorder || id:finn-b-F5_GAD	Spermidine to ergothioneine ratio	MR Egger	11	-0.70219	0.429162	0.136228	-1.54335	0.138967	0.495499	0.213665	1.14909
GCST90199958	finn-b-F5_GAD	Generalized anxiety disorder || id:finn-b-F5_GAD	1-linolenoyl-GPC (18:3) levels	Weighted median	20	-0.205809	0.138148	0.136284	-0.476579	0.064961	0.813989	0.620904	1.06712
GCST90199832	finn-b-F5_GAD	Generalized anxiety disorder || id:finn-b-F5_GAD	Dimethylarginine (sdma + adma) levels	Weighted mode	10	0.347942	0.212908	0.136642	-0.0693585	0.765242	1.41615	0.932992	2.14951
GCST90200605	finn-b-F5_GAD	Generalized anxiety disorder || id:finn-b-F5_GAD	X-21845 levels	MR Egger	13	0.237607	0.148049	0.136815	-0.0525701	0.527783	1.26821	0.948788	1.69517
GCST90199794	finn-b-F5_GAD	Generalized anxiety disorder || id:finn-b-F5_GAD	1-oleoyl-GPE (18:1) levels	Inverse variance weighted	21	-0.129493	0.0871589	0.137355	-0.300325	0.0413385	0.878541	0.740578	1.0422
GCST90199721	finn-b-F5_GAD	Generalized anxiety disorder || id:finn-b-F5_GAD	Stearidonate (18:4n3) levels	Simple mode	16	-0.368796	0.234976	0.137381	-0.829349	0.0917571	0.691566	0.436333	1.0961
GCST90200411	finn-b-F5_GAD	Generalized anxiety disorder || id:finn-b-F5_GAD	Plasma free proline levels	Inverse variance weighted	19	-0.137603	0.0926294	0.137407	-0.319156	0.0439511	0.871445	0.726762	1.04493
GCST90200897	finn-b-F5_GAD	Generalized anxiety disorder || id:finn-b-F5_GAD	Theophylline to EDTA ratio	Weighted median	10	0.228642	0.153952	0.137504	-0.0731044	0.530389	1.25689	0.929504	1.69959
GCST90200227	finn-b-F5_GAD	Generalized anxiety disorder || id:finn-b-F5_GAD	3-ethylcatechol sulfate (2) levels	Inverse variance weighted	10	0.184885	0.124507	0.137561	-0.0591488	0.428919	1.20308	0.942567	1.5356
GCST90200188	finn-b-F5_GAD	Generalized anxiety disorder || id:finn-b-F5_GAD	3-amino-2-piperidone levels	Simple mode	10	-0.43091	0.264422	0.137619	-0.949178	0.0873575	0.649917	0.387059	1.09129
GCST90199973	finn-b-F5_GAD	Generalized anxiety disorder || id:finn-b-F5_GAD	Methyl glucopyranoside (alpha + beta) levels	Weighted median	17	0.10859	0.0731603	0.137737	-0.0348044	0.251984	1.1147	0.965794	1.28658
GCST90199888	finn-b-F5_GAD	Generalized anxiety disorder || id:finn-b-F5_GAD	Cinnamoylglycine levels	Weighted median	20	-0.183839	0.123888	0.137833	-0.42666	0.0589819	0.83207	0.652685	1.06076
GCST90200650	finn-b-F5_GAD	Generalized anxiety disorder || id:finn-b-F5_GAD	X-25109 levels	Inverse variance weighted	13	-0.152069	0.102491	0.13788	-0.35295	0.0488132	0.858929	0.702612	1.05002
GCST90199741	finn-b-F5_GAD	Generalized anxiety disorder || id:finn-b-F5_GAD	Gamma-glutamylglycine levels	MR Egger	17	-0.13643	0.0870658	0.13797	-0.307079	0.034219	0.872467	0.735593	1.03481
GCST90199714	finn-b-F5_GAD	Generalized anxiety disorder || id:finn-b-F5_GAD	3-hydroxy-2-ethylpropionate levels	Weighted mode	19	0.251942	0.162297	0.137984	-0.066161	0.570044	1.28652	0.93598	1.76834
GCST90200100	finn-b-F5_GAD	Generalized anxiety disorder || id:finn-b-F5_GAD	Perfluorooctanesulfonate (PFOS) levels	MR Egger	13	-0.514051	0.321541	0.13819	-1.14427	0.116169	0.598068	0.318456	1.12319
GCST90199842	finn-b-F5_GAD	Generalized anxiety disorder || id:finn-b-F5_GAD	Androstenediol (3beta,17beta) disulfate (1) levels	Weighted median	17	-0.134664	0.090876	0.138384	-0.312781	0.0434535	0.87401	0.73141	1.04441
GCST90199653	finn-b-F5_GAD	Generalized anxiety disorder || id:finn-b-F5_GAD	1-myristoyl-2-palmitoyl-gpc (14:0/16:0) levels	MR Egger	8	-0.536645	0.314114	0.138417	-1.15231	0.0790188	0.584707	0.315907	1.08222
GCST90199756	finn-b-F5_GAD	Generalized anxiety disorder || id:finn-b-F5_GAD	1,7-dimethyluric acid levels	Inverse variance weighted	18	0.1504	0.101517	0.138469	-0.0485742	0.349373	1.1623	0.952587	1.41818
GCST90200790	finn-b-F5_GAD	Generalized anxiety disorder || id:finn-b-F5_GAD	Thyroxine to taurocholate ratio	Inverse variance weighted	14	0.14698	0.099277	0.13874	-0.0476033	0.341563	1.15833	0.953512	1.40714
GCST90199647	finn-b-F5_GAD	Generalized anxiety disorder || id:finn-b-F5_GAD	Theophylline levels	MR Egger	12	0.435099	0.270483	0.138782	-0.0950472	0.965245	1.54512	0.90933	2.62543
GCST90200876	finn-b-F5_GAD	Generalized anxiety disorder || id:finn-b-F5_GAD	Cortisone to 4-cholesten-3-one ratio	Weighted mode	17	0.106317	0.0682865	0.139046	-0.0275246	0.240158	1.11217	0.972851	1.27145
GCST90200568	finn-b-F5_GAD	Generalized anxiety disorder || id:finn-b-F5_GAD	X-19438 levels	Inverse variance weighted	13	-0.161971	0.109639	0.13959	-0.376863	0.0529205	0.850466	0.68601	1.05435
GCST90200708	finn-b-F5_GAD	Generalized anxiety disorder || id:finn-b-F5_GAD	X-12112 levels	Inverse variance weighted	18	-0.0463956	0.0314505	0.14016	-0.108039	0.0152474	0.954664	0.897593	1.01536
GCST90200428	finn-b-F5_GAD	Generalized anxiety disorder || id:finn-b-F5_GAD	Caprate (10:0) levels	Inverse variance weighted	10	0.215661	0.14628	0.140401	-0.0710481	0.50237	1.24068	0.931417	1.65263
GCST90200035	finn-b-F5_GAD	Generalized anxiety disorder || id:finn-b-F5_GAD	Palmitoyl dihydrosphingomyelin (d18:0/16:0) levels	MR Egger	23	0.356253	0.232858	0.140963	-0.100149	0.812655	1.42797	0.904702	2.25388
GCST90200458	finn-b-F5_GAD	Generalized anxiety disorder || id:finn-b-F5_GAD	X-11315 levels	Simple mode	15	0.265262	0.170187	0.141393	-0.0683045	0.598828	1.30377	0.933976	1.81998
GCST90200666	finn-b-F5_GAD	Generalized anxiety disorder || id:finn-b-F5_GAD	X-25343 levels	Simple mode	9	-0.42275	0.259151	0.141476	-0.930687	0.0851869	0.655242	0.394283	1.08892
GCST90200644	finn-b-F5_GAD	Generalized anxiety disorder || id:finn-b-F5_GAD	X-24728 levels	Weighted median	15	0.213422	0.145213	0.141637	-0.0711946	0.498039	1.23791	0.931281	1.64549
GCST90200697	finn-b-F5_GAD	Generalized anxiety disorder || id:finn-b-F5_GAD	N2-acetyl,N6,N6-dimethyllysine levels	Weighted mode	16	-0.0506269	0.0326324	0.141639	-0.114586	0.0133327	0.950633	0.891735	1.01342
GCST90199850	finn-b-F5_GAD	Generalized anxiety disorder || id:finn-b-F5_GAD	5alpha-androstan-3alpha,17alpha-diol monosulfate levels	Inverse variance weighted	17	0.0811532	0.0552261	0.141705	-0.02709	0.189396	1.08454	0.973274	1.20852
GCST90200139	finn-b-F5_GAD	Generalized anxiety disorder || id:finn-b-F5_GAD	Dihomo-linolenoylcarnitine (C20:3n3 or 6) levels	MR Egger	23	-0.152075	0.0996438	0.141886	-0.347376	0.0432272	0.858924	0.706539	1.04418
GCST90200697	finn-b-F5_GAD	Generalized anxiety disorder || id:finn-b-F5_GAD	N2-acetyl,N6,N6-dimethyllysine levels	Weighted median	16	-0.0502264	0.0342278	0.142263	-0.117313	0.01686	0.951014	0.889307	1.017
GCST90200743	finn-b-F5_GAD	Generalized anxiety disorder || id:finn-b-F5_GAD	Arginine to citrulline ratio	Weighted mode	19	0.306097	0.199517	0.142372	-0.0849558	0.69715	1.35811	0.918553	2.00802
GCST90199713	finn-b-F5_GAD	Generalized anxiety disorder || id:finn-b-F5_GAD	Docosapentaenoate n3 DPA; 22:5n3 levels	MR Egger	12	-0.476765	0.299652	0.14268	-1.06408	0.110553	0.620789	0.345044	1.1169
GCST90200634	finn-b-F5_GAD	Generalized anxiety disorder || id:finn-b-F5_GAD	X-24518 levels	Weighted median	15	-0.0983603	0.0671133	0.142761	-0.229902	0.0331818	0.906322	0.794611	1.03374
GCST90200896	finn-b-F5_GAD	Generalized anxiety disorder || id:finn-b-F5_GAD	Inosine to EDTA ratio	Weighted median	16	0.187622	0.128095	0.143	-0.0634441	0.438688	1.20638	0.938527	1.55067
GCST90199680	finn-b-F5_GAD	Generalized anxiety disorder || id:finn-b-F5_GAD	3-hydroxyoctanoate levels	Inverse variance weighted	14	-0.171893	0.11736	0.14301	-0.401918	0.0581313	0.842069	0.669036	1.05985
GCST90200763	finn-b-F5_GAD	Generalized anxiety disorder || id:finn-b-F5_GAD	Phosphate to N-acetylneuraminate ratio	Simple mode	18	-0.360952	0.235117	0.143136	-0.821781	0.0998775	0.697013	0.439648	1.10504
GCST90200308	finn-b-F5_GAD	Generalized anxiety disorder || id:finn-b-F5_GAD	3-hydroxyisobutyrate levels	Inverse variance weighted	13	0.21225	0.144961	0.143142	-0.0718731	0.496374	1.23646	0.930649	1.64275
GCST90200524	finn-b-F5_GAD	Generalized anxiety disorder || id:finn-b-F5_GAD	X-13695 levels	Weighted median	9	-0.252119	0.172318	0.143439	-0.589863	0.0856242	0.777152	0.554403	1.0894
GCST90200601	finn-b-F5_GAD	Generalized anxiety disorder || id:finn-b-F5_GAD	X-23654 levels	MR Egger	20	0.247531	0.161842	0.143534	-0.0696789	0.564742	1.28086	0.932693	1.75899
GCST90200036	finn-b-F5_GAD	Generalized anxiety disorder || id:finn-b-F5_GAD	1-palmitoleoylglycerol (16:1) levels	MR Egger	21	0.220623	0.144666	0.14372	-0.0629225	0.504168	1.24685	0.939016	1.65561
GCST90200316	finn-b-F5_GAD	Generalized anxiety disorder || id:finn-b-F5_GAD	N-acetylglucosaminylasparagine levels	Weighted mode	16	0.116625	0.0755965	0.143728	-0.0315446	0.264794	1.1237	0.968948	1.30316
GCST90200893	finn-b-F5_GAD	Generalized anxiety disorder || id:finn-b-F5_GAD	Taurine to cysteine ratio	Inverse variance weighted	10	0.301288	0.206196	0.143967	-0.102855	0.705432	1.3516	0.902258	2.02472
GCST90200767	finn-b-F5_GAD	Generalized anxiety disorder || id:finn-b-F5_GAD	Phosphate to glucose ratio	MR Egger	12	-0.656732	0.414638	0.144306	-1.46942	0.155958	0.518543	0.230058	1.16878
GCST90200608	finn-b-F5_GAD	Generalized anxiety disorder || id:finn-b-F5_GAD	X-22162 levels	Weighted median	20	-0.136469	0.0934936	0.144383	-0.319716	0.0467785	0.872433	0.726355	1.04789
GCST90200323	finn-b-F5_GAD	Generalized anxiety disorder || id:finn-b-F5_GAD	Creatine levels	MR Egger	16	-0.180209	0.11665	0.144677	-0.408842	0.0484247	0.835096	0.664419	1.04962
GCST90200772	finn-b-F5_GAD	Generalized anxiety disorder || id:finn-b-F5_GAD	Phosphate to citrate ratio	Inverse variance weighted	19	0.111046	0.0761504	0.144772	-0.0382087	0.260301	1.11745	0.962512	1.29732
GCST90200531	finn-b-F5_GAD	Generalized anxiety disorder || id:finn-b-F5_GAD	X-16964 levels	Inverse variance weighted	11	-0.1861	0.127666	0.144921	-0.436325	0.0641258	0.830191	0.646408	1.06623
GCST90199861	finn-b-F5_GAD	Generalized anxiety disorder || id:finn-b-F5_GAD	Pregnenediol sulfate (C21H34O5S) levels	MR Egger	26	0.294	0.195405	0.145482	-0.0889932	0.676993	1.34178	0.914852	1.96795
GCST90199955	finn-b-F5_GAD	Generalized anxiety disorder || id:finn-b-F5_GAD	Ferulic acid 4-sulfate levels	Inverse variance weighted	21	-0.0963419	0.0662059	0.145618	-0.226106	0.0334217	0.908153	0.797634	1.03399
GCST90200666	finn-b-F5_GAD	Generalized anxiety disorder || id:finn-b-F5_GAD	X-25343 levels	Weighted mode	9	-0.401261	0.248988	0.145721	-0.889277	0.0867555	0.669476	0.410953	1.09063
GCST90200350	finn-b-F5_GAD	Generalized anxiety disorder || id:finn-b-F5_GAD	Laurate (12:0) levels	Inverse variance weighted	9	0.282913	0.194615	0.146028	-0.0985322	0.664358	1.32699	0.906167	1.94324
GCST90200361	finn-b-F5_GAD	Generalized anxiety disorder || id:finn-b-F5_GAD	Beta-alanine levels	Weighted mode	11	0.240737	0.152808	0.146237	-0.0587666	0.540241	1.27219	0.942927	1.71642
GCST90200651	finn-b-F5_GAD	Generalized anxiety disorder || id:finn-b-F5_GAD	X-24947 levels	Inverse variance weighted	17	0.0651653	0.0448515	0.146248	-0.0227437	0.153074	1.06734	0.977513	1.16541
GCST90200820	finn-b-F5_GAD	Generalized anxiety disorder || id:finn-b-F5_GAD	Adenosine 5\'-diphosphate (ADP) to valine ratio	Inverse variance weighted	15	-0.11824	0.081394	0.146312	-0.277772	0.0412927	0.888483	0.75747	1.04216
GCST90200687	finn-b-F5_GAD	Generalized anxiety disorder || id:finn-b-F5_GAD	Bilirubin (E,Z or Z,E) levels	MR Egger	13	0.107064	0.0685547	0.146642	-0.027303	0.241432	1.11301	0.973066	1.27307
GCST90200553	finn-b-F5_GAD	Generalized anxiety disorder || id:finn-b-F5_GAD	X-17653 levels	Simple mode	15	-0.324671	0.211336	0.146758	-0.73889	0.0895474	0.722765	0.477644	1.09368
GCST90200316	finn-b-F5_GAD	Generalized anxiety disorder || id:finn-b-F5_GAD	N-acetylglucosaminylasparagine levels	Inverse variance weighted	16	0.0877687	0.060509	0.146917	-0.030829	0.206366	1.09174	0.969641	1.2292
GCST90200416	finn-b-F5_GAD	Generalized anxiety disorder || id:finn-b-F5_GAD	Trans-urocanate levels	Inverse variance weighted	11	0.117636	0.0811458	0.147145	-0.0414096	0.276682	1.12483	0.959436	1.31875
GCST90200188	finn-b-F5_GAD	Generalized anxiety disorder || id:finn-b-F5_GAD	3-amino-2-piperidone levels	Weighted mode	10	-0.419899	0.264826	0.147299	-0.938957	0.09916	0.657113	0.391035	1.10424
GCST90199800	finn-b-F5_GAD	Generalized anxiety disorder || id:finn-b-F5_GAD	Carnitine C5:1 levels	Simple mode	15	0.377462	0.246335	0.147727	-0.105354	0.860278	1.45858	0.900006	2.36382
GCST90199918	finn-b-F5_GAD	Generalized anxiety disorder || id:finn-b-F5_GAD	Carboxyethyl-gaba levels	Weighted median	10	-0.201319	0.139204	0.148115	-0.474158	0.0715197	0.817651	0.622409	1.07414
GCST90199894	finn-b-F5_GAD	Generalized anxiety disorder || id:finn-b-F5_GAD	4-oxo-retinoic acid levels	Simple mode	11	-0.508764	0.324828	0.148358	-1.14543	0.127899	0.601238	0.318088	1.13644
GCST90200554	finn-b-F5_GAD	Generalized anxiety disorder || id:finn-b-F5_GAD	X-17346 levels	Inverse variance weighted	13	-0.134501	0.0931291	0.148672	-0.317034	0.0480323	0.874152	0.728306	1.0492
GCST90199649	finn-b-F5_GAD	Generalized anxiety disorder || id:finn-b-F5_GAD	1-stearoyl-2-arachidonoyl-GPI (18:0/20:4) levels	MR Egger	17	-0.269434	0.177019	0.148794	-0.616392	0.0775236	0.763811	0.539889	1.08061
GCST90199948	finn-b-F5_GAD	Generalized anxiety disorder || id:finn-b-F5_GAD	S-allylcysteine levels	Inverse variance weighted	10	-0.165213	0.114525	0.149136	-0.389682	0.0592563	0.847713	0.677272	1.06105
GCST90199960	finn-b-F5_GAD	Generalized anxiety disorder || id:finn-b-F5_GAD	N-formylanthranilic acid levels	MR Egger	16	-0.154013	0.100905	0.149203	-0.351786	0.0437608	0.857261	0.703431	1.04473
GCST90200963	finn-b-F5_GAD	Generalized anxiety disorder || id:finn-b-F5_GAD	Inosine 5\'-monophosphate (IMP) to urate ratio	MR Egger	10	0.319468	0.200289	0.149371	-0.0730982	0.712033	1.37639	0.92951	2.03813
GCST90200160	finn-b-F5_GAD	Generalized anxiety disorder || id:finn-b-F5_GAD	Trans-2-hexenoylglycine levels	MR Egger	14	-0.309854	0.201194	0.149487	-0.704194	0.0844864	0.733554	0.494507	1.08816
GCST90199842	finn-b-F5_GAD	Generalized anxiety disorder || id:finn-b-F5_GAD	Androstenediol (3beta,17beta) disulfate (1) levels	Inverse variance weighted	17	-0.0979622	0.0679999	0.149691	-0.231242	0.0353176	0.906683	0.793547	1.03595
GCST90200420	finn-b-F5_GAD	Generalized anxiety disorder || id:finn-b-F5_GAD	Taurine levels	Weighted median	6	-0.3624	0.251629	0.149806	-0.855594	0.130793	0.696004	0.425031	1.13973
GCST90200119	finn-b-F5_GAD	Generalized anxiety disorder || id:finn-b-F5_GAD	Glycosyl ceramide (d18:1/23:1, d17:1/24:1) levels	Inverse variance weighted	11	-0.136848	0.0950406	0.149899	-0.323127	0.0494318	0.872103	0.723882	1.05067
GCST90200329	finn-b-F5_GAD	Generalized anxiety disorder || id:finn-b-F5_GAD	3-phosphoglycerate levels	Weighted median	12	0.251502	0.174739	0.150066	-0.0909869	0.593991	1.28596	0.91303	1.8112
GCST90200203	finn-b-F5_GAD	Generalized anxiety disorder || id:finn-b-F5_GAD	Indoleacetoylcarnitine levels	Weighted median	27	-0.115176	0.0800816	0.150367	-0.272136	0.0417838	0.891209	0.761751	1.04267
GCST90199778	finn-b-F5_GAD	Generalized anxiety disorder || id:finn-b-F5_GAD	N-methyl-2-pyridone-5-carboxamide levels	Simple mode	9	0.432942	0.272581	0.150879	-0.101316	0.967201	1.54179	0.903647	2.63057
GCST90200570	finn-b-F5_GAD	Generalized anxiety disorder || id:finn-b-F5_GAD	X-18921 levels	Simple mode	16	0.227402	0.150509	0.151594	-0.0675951	0.522399	1.25533	0.934639	1.68607
GCST90199894	finn-b-F5_GAD	Generalized anxiety disorder || id:finn-b-F5_GAD	4-oxo-retinoic acid levels	Inverse variance weighted	11	-0.195043	0.136055	0.151698	-0.46171	0.0716248	0.8228	0.630205	1.07425
GCST90200535	finn-b-F5_GAD	Generalized anxiety disorder || id:finn-b-F5_GAD	X-17325 levels	Inverse variance weighted	11	-0.147869	0.103203	0.151913	-0.350146	0.0544075	0.862544	0.704585	1.05591
GCST90201013	finn-b-F5_GAD	Generalized anxiety disorder || id:finn-b-F5_GAD	Androsterone glucuronide to etiocholanolone glucuronide ratio	Inverse variance weighted	21	-0.0953976	0.0666103	0.152094	-0.225954	0.0351587	0.909011	0.797755	1.03578
GCST90199866	finn-b-F5_GAD	Generalized anxiety disorder || id:finn-b-F5_GAD	N-acetyl-beta-alanine levels	Inverse variance weighted	14	-0.0740723	0.0517325	0.152191	-0.175468	0.0273234	0.928605	0.839064	1.0277
GCST90200235	finn-b-F5_GAD	Generalized anxiety disorder || id:finn-b-F5_GAD	Succinoyltaurine levels	Simple mode	17	-0.171096	0.113806	0.152216	-0.394155	0.0519632	0.842741	0.67425	1.05334
GCST90200385	finn-b-F5_GAD	Generalized anxiety disorder || id:finn-b-F5_GAD	Sphingosine levels	Inverse variance weighted	7	0.197522	0.137987	0.152299	-0.0729315	0.467976	1.21838	0.929665	1.59676
GCST90200465	finn-b-F5_GAD	Generalized anxiety disorder || id:finn-b-F5_GAD	X-11787 levels	Simple mode	11	-0.250082	0.161395	0.152303	-0.566416	0.0662517	0.778737	0.567556	1.0685
GCST90199772	finn-b-F5_GAD	Generalized anxiety disorder || id:finn-b-F5_GAD	1-stearoyl-GPE (18:0) levels	Simple mode	26	-0.287591	0.194934	0.152609	-0.669661	0.0944789	0.750068	0.511882	1.09909
GCST90199655	finn-b-F5_GAD	Generalized anxiety disorder || id:finn-b-F5_GAD	4-methyl-2-oxopentanoate levels	MR Egger	10	-0.664177	0.420263	0.152674	-1.48789	0.159538	0.514697	0.225848	1.17297
GCST90199970	finn-b-F5_GAD	Generalized anxiety disorder || id:finn-b-F5_GAD	Octadecenedioylcarnitine (C18:1-DC) levels	Inverse variance weighted	13	-0.0834806	0.0583883	0.152789	-0.197922	0.0309605	0.919909	0.820434	1.03144
GCST90200983	finn-b-F5_GAD	Generalized anxiety disorder || id:finn-b-F5_GAD	Cholesterol to linoleoyl-arachidonoyl-glycerol (18:2 to 20:4) [1] ratio	MR Egger	12	-0.172668	0.111711	0.15322	-0.391621	0.0462853	0.841417	0.67596	1.04737
GCST90200624	finn-b-F5_GAD	Generalized anxiety disorder || id:finn-b-F5_GAD	X-24328 levels	Inverse variance weighted	23	-0.128015	0.0896448	0.153285	-0.303719	0.0476888	0.87984	0.738068	1.04884
GCST90200132	finn-b-F5_GAD	Generalized anxiety disorder || id:finn-b-F5_GAD	Linolenoylcarnitine (C18:3) levels	Weighted mode	18	-0.345631	0.231279	0.153392	-0.798938	0.107675	0.707773	0.449806	1.11369
GCST90200546	finn-b-F5_GAD	Generalized anxiety disorder || id:finn-b-F5_GAD	X-17354 levels	Simple mode	6	-0.349638	0.207914	0.153466	-0.75715	0.0578747	0.704944	0.469001	1.05958
GCST90199729	finn-b-F5_GAD	Generalized anxiety disorder || id:finn-b-F5_GAD	Piperine levels	Weighted median	15	0.207836	0.145656	0.15361	-0.0776497	0.493321	1.23101	0.925289	1.63775
GCST90199782	finn-b-F5_GAD	Generalized anxiety disorder || id:finn-b-F5_GAD	Glutamine degradant levels	Weighted mode	18	0.242738	0.162633	0.153882	-0.0760241	0.561499	1.27473	0.926794	1.7533
GCST90200864	finn-b-F5_GAD	Generalized anxiety disorder || id:finn-b-F5_GAD	Methionine to phosphate ratio	Inverse variance weighted	7	-0.204679	0.143578	0.153995	-0.486093	0.076734	0.814909	0.615025	1.07975
GCST90200136	finn-b-F5_GAD	Generalized anxiety disorder || id:finn-b-F5_GAD	Cerotoylcarnitine (C26) levels	Simple mode	21	0.272449	0.183889	0.154034	-0.0879743	0.632872	1.31318	0.915784	1.88301
GCST90199910	finn-b-F5_GAD	Generalized anxiety disorder || id:finn-b-F5_GAD	1-(1-enyl-stearoyl)-GPE (p-18:0) levels	Weighted median	12	-0.230574	0.161821	0.154196	-0.547743	0.0865963	0.794078	0.578253	1.09046
GCST90200672	finn-b-F5_GAD	Generalized anxiety disorder || id:finn-b-F5_GAD	X-26054 levels	Weighted median	24	0.107006	0.0751113	0.154264	-0.0402122	0.254224	1.11294	0.960586	1.28946
GCST90199866	finn-b-F5_GAD	Generalized anxiety disorder || id:finn-b-F5_GAD	N-acetyl-beta-alanine levels	Weighted mode	14	-0.0727793	0.0481427	0.154522	-0.167139	0.0215804	0.929806	0.846082	1.02181
GCST90200348	finn-b-F5_GAD	Generalized anxiety disorder || id:finn-b-F5_GAD	Quinolinate levels	MR Egger	15	-0.321789	0.213161	0.155061	-0.739585	0.0960066	0.724851	0.477312	1.10077
GCST90200415	finn-b-F5_GAD	Generalized anxiety disorder || id:finn-b-F5_GAD	Serine levels	Weighted median	23	0.148824	0.104711	0.155235	-0.0564102	0.354059	1.16047	0.945151	1.42484
GCST90200473	finn-b-F5_GAD	Generalized anxiety disorder || id:finn-b-F5_GAD	X-11795 levels	MR Egger	10	0.396321	0.252722	0.155469	-0.0990135	0.891656	1.48635	0.905731	2.43917
GCST90200160	finn-b-F5_GAD	Generalized anxiety disorder || id:finn-b-F5_GAD	Trans-2-hexenoylglycine levels	Weighted median	14	-0.15939	0.11221	0.155473	-0.379322	0.0605416	0.852664	0.684326	1.06241
GCST90200187	finn-b-F5_GAD	Generalized anxiety disorder || id:finn-b-F5_GAD	Tetradecadienoate (14:2) levels	Simple mode	13	-0.431729	0.28497	0.155661	-0.99027	0.126812	0.649385	0.371476	1.1352
GCST90200008	finn-b-F5_GAD	Generalized anxiety disorder || id:finn-b-F5_GAD	C-glycosyltryptophan levels	MR Egger	24	0.373835	0.254343	0.155771	-0.124677	0.872347	1.4533	0.882782	2.39252
GCST90200911	finn-b-F5_GAD	Generalized anxiety disorder || id:finn-b-F5_GAD	Tryptophan to pyruvate ratio	Simple mode	14	0.333194	0.221187	0.155876	-0.100333	0.766721	1.39542	0.904536	2.1527
GCST90200412	finn-b-F5_GAD	Generalized anxiety disorder || id:finn-b-F5_GAD	Glutamate levels	Weighted mode	12	0.37002	0.242963	0.155989	-0.106187	0.846227	1.44776	0.899256	2.33084
GCST90200799	finn-b-F5_GAD	Generalized anxiety disorder || id:finn-b-F5_GAD	Spermidine to adenosine 5\'-diphosphate (ADP) ratio	Inverse variance weighted	14	0.119194	0.084024	0.156025	-0.0454931	0.283881	1.12659	0.955526	1.32827
GCST90199662	finn-b-F5_GAD	Generalized anxiety disorder || id:finn-b-F5_GAD	Isovalerate (i5:0) levels	Weighted median	10	0.256316	0.180844	0.156385	-0.0981374	0.61077	1.29216	0.906524	1.84185
GCST90199823	finn-b-F5_GAD	Generalized anxiety disorder || id:finn-b-F5_GAD	O-cresol sulfate levels	Weighted median	7	0.17303	0.122259	0.156987	-0.0665969	0.412658	1.1889	0.935572	1.51083
GCST90200977	finn-b-F5_GAD	Generalized anxiety disorder || id:finn-b-F5_GAD	Arachidonate (20:4n6) to paraxanthine ratio	Weighted mode	11	-0.221383	0.144805	0.157298	-0.5052	0.0624343	0.80141	0.603385	1.06442
GCST90199948	finn-b-F5_GAD	Generalized anxiety disorder || id:finn-b-F5_GAD	S-allylcysteine levels	Weighted median	10	-0.19947	0.141071	0.157372	-0.47597	0.0770298	0.819165	0.621282	1.08007
GCST90200237	finn-b-F5_GAD	Generalized anxiety disorder || id:finn-b-F5_GAD	Palmitoyl-sphingosine-phosphoethanolamine (d18:1/16:0) levels	Weighted median	15	0.223699	0.158314	0.157653	-0.0865962	0.533995	1.25069	0.917047	1.70573
GCST90200026	finn-b-F5_GAD	Generalized anxiety disorder || id:finn-b-F5_GAD	Glycodeoxycholate 3-sulfate levels	Simple mode	17	-0.134674	0.0908723	0.157764	-0.312783	0.043436	0.874001	0.731408	1.04439
GCST90200694	finn-b-F5_GAD	Generalized anxiety disorder || id:finn-b-F5_GAD	2\'-o-methylcytidine levels	Inverse variance weighted	11	0.0661585	0.0468683	0.158072	-0.0257033	0.15802	1.0684	0.974624	1.17119
GCST90200916	finn-b-F5_GAD	Generalized anxiety disorder || id:finn-b-F5_GAD	Fructose to sucrose ratio	Weighted median	10	0.265024	0.187866	0.158332	-0.103194	0.633242	1.30346	0.901952	1.88371
GCST90199623	finn-b-F5_GAD	Generalized anxiety disorder || id:finn-b-F5_GAD	Maltotriose levels	Inverse variance weighted	7	0.180776	0.128163	0.158387	-0.0704233	0.431976	1.19815	0.931999	1.5403
GCST90200897	finn-b-F5_GAD	Generalized anxiety disorder || id:finn-b-F5_GAD	Theophylline to EDTA ratio	MR Egger	10	0.350728	0.225482	0.158448	-0.091218	0.792673	1.4201	0.912819	2.20929
GCST90199650	finn-b-F5_GAD	Generalized anxiety disorder || id:finn-b-F5_GAD	Indolelactate levels	Inverse variance weighted	11	0.159559	0.113165	0.158548	-0.0622439	0.381362	1.17299	0.939654	1.46428
GCST90200004	finn-b-F5_GAD	Generalized anxiety disorder || id:finn-b-F5_GAD	N-carbamoylalanine levels	Inverse variance weighted	10	0.196751	0.139544	0.158553	-0.0767557	0.470257	1.21744	0.926116	1.60041
GCST90200963	finn-b-F5_GAD	Generalized anxiety disorder || id:finn-b-F5_GAD	Inosine 5\'-monophosphate (IMP) to urate ratio	Simple mode	10	0.258111	0.167975	0.158766	-0.0711195	0.587341	1.29448	0.931351	1.7992
GCST90199899	finn-b-F5_GAD	Generalized anxiety disorder || id:finn-b-F5_GAD	1-(1-enyl-palmitoyl)-GPC (p-16:0) levels	MR Egger	13	-0.479191	0.316977	0.158781	-1.10047	0.142084	0.619284	0.332716	1.15267
GCST90200748	finn-b-F5_GAD	Generalized anxiety disorder || id:finn-b-F5_GAD	Aspartate to glutamate ratio	Inverse variance weighted	12	-0.149409	0.106113	0.159124	-0.35739	0.0585715	0.861216	0.699499	1.06032
GCST90200800	finn-b-F5_GAD	Generalized anxiety disorder || id:finn-b-F5_GAD	Spermidine to histidine ratio	MR Egger	8	0.280779	0.17471	0.159153	-0.0616524	0.62321	1.32416	0.94021	1.86491
GCST90200597	finn-b-F5_GAD	Generalized anxiety disorder || id:finn-b-F5_GAD	X-22834 levels	Simple mode	11	-0.406022	0.26714	0.159506	-0.929616	0.117572	0.666296	0.394705	1.12476
GCST90200394	finn-b-F5_GAD	Generalized anxiety disorder || id:finn-b-F5_GAD	Inosine levels	Inverse variance weighted	10	0.150339	0.106931	0.159739	-0.0592449	0.359923	1.16223	0.942476	1.43322
GCST90200200	finn-b-F5_GAD	Generalized anxiety disorder || id:finn-b-F5_GAD	N-lactoyl valine levels	MR Egger	10	-1.00639	0.649332	0.159764	-2.27908	0.266301	0.365536	0.102378	1.30513
GCST90200067	finn-b-F5_GAD	Generalized anxiety disorder || id:finn-b-F5_GAD	1-stearoyl-2-linoleoyl-GPI (18:0/18:2) levels	Inverse variance weighted	17	0.125078	0.0890739	0.160257	-0.0495067	0.299663	1.13324	0.951699	1.3494
GCST90200971	finn-b-F5_GAD	Generalized anxiety disorder || id:finn-b-F5_GAD	Leucine to phosphate ratio	Simple mode	15	-0.41503	0.279877	0.16026	-0.963589	0.13353	0.660321	0.381521	1.14286
GCST90199820	finn-b-F5_GAD	Generalized anxiety disorder || id:finn-b-F5_GAD	Dihomo-linolenate (20:3n3 or n6) levels	MR Egger	14	-0.39367	0.262998	0.160264	-0.909146	0.121807	0.674577	0.402868	1.12954
GCST90200550	finn-b-F5_GAD	Generalized anxiety disorder || id:finn-b-F5_GAD	X-17357 levels	Simple mode	17	0.337049	0.229061	0.160566	-0.11191	0.786008	1.40081	0.894125	2.19462
GCST90199632	finn-b-F5_GAD	Generalized anxiety disorder || id:finn-b-F5_GAD	Tartarate levels	MR Egger	14	0.314383	0.210426	0.160991	-0.0980532	0.726819	1.36941	0.906601	2.06849
GCST90200616	finn-b-F5_GAD	Generalized anxiety disorder || id:finn-b-F5_GAD	X-23659 levels	MR Egger	17	0.11942	0.081067	0.161395	-0.0394709	0.278312	1.12684	0.961298	1.3209
GCST90199725	finn-b-F5_GAD	Generalized anxiety disorder || id:finn-b-F5_GAD	Campesterol levels	MR Egger	13	-0.216116	0.144033	0.16164	-0.498422	0.0661887	0.805641	0.607489	1.06843
GCST90200067	finn-b-F5_GAD	Generalized anxiety disorder || id:finn-b-F5_GAD	1-stearoyl-2-linoleoyl-GPI (18:0/18:2) levels	Weighted median	17	0.142691	0.101993	0.161807	-0.0572162	0.342598	1.15337	0.94439	1.4086
GCST90200124	finn-b-F5_GAD	Generalized anxiety disorder || id:finn-b-F5_GAD	Sphingomyelin (d18:2/24:2) levels	MR Egger	14	-0.497569	0.333794	0.161864	-1.1518	0.156666	0.608007	0.316066	1.1696
GCST90200966	finn-b-F5_GAD	Generalized anxiety disorder || id:finn-b-F5_GAD	Adenosine 5\'-diphosphate (ADP) to uridine ratio	Weighted median	6	-0.211882	0.151554	0.162094	-0.508929	0.0851641	0.80906	0.601139	1.0889
GCST90199671	finn-b-F5_GAD	Generalized anxiety disorder || id:finn-b-F5_GAD	Cysteine s-sulfate levels	Simple mode	11	0.370484	0.245595	0.162349	-0.110882	0.85185	1.44844	0.895044	2.34398
GCST90200685	finn-b-F5_GAD	Generalized anxiety disorder || id:finn-b-F5_GAD	1-stearoyl-2-arachidonoyl-gpc (18:0/20:4) levels	MR Egger	20	-0.0589719	0.040529	0.162873	-0.138409	0.020465	0.942733	0.870743	1.02068
GCST90199633	finn-b-F5_GAD	Generalized anxiety disorder || id:finn-b-F5_GAD	Suberate (C8-DC) levels	MR Egger	14	-0.248977	0.167651	0.163311	-0.577573	0.0796201	0.779598	0.561259	1.08288
GCST90199982	finn-b-F5_GAD	Generalized anxiety disorder || id:finn-b-F5_GAD	4-vinylguaiacol sulfate levels	Simple mode	5	0.541266	0.317578	0.163519	-0.081188	1.16372	1.71818	0.92202	3.20182
GCST90199725	finn-b-F5_GAD	Generalized anxiety disorder || id:finn-b-F5_GAD	Campesterol levels	Weighted mode	13	-0.160328	0.108045	0.163619	-0.372097	0.0514396	0.851864	0.689288	1.05279
GCST90200692	finn-b-F5_GAD	Generalized anxiety disorder || id:finn-b-F5_GAD	1-palmitoyl-2-arachidonoyl-gpc (16:0/20:4n6) levels	MR Egger	15	-0.0945484	0.0640464	0.163686	-0.220079	0.0309825	0.909784	0.802455	1.03147
GCST90200748	finn-b-F5_GAD	Generalized anxiety disorder || id:finn-b-F5_GAD	Aspartate to glutamate ratio	Weighted median	12	-0.207584	0.149091	0.163823	-0.499803	0.0846352	0.812545	0.60665	1.08832
GCST90200640	finn-b-F5_GAD	Generalized anxiety disorder || id:finn-b-F5_GAD	X-24978 levels	Inverse variance weighted	12	0.12656	0.0909457	0.164044	-0.0516937	0.304814	1.13492	0.94962	1.35637
GCST90199890	finn-b-F5_GAD	Generalized anxiety disorder || id:finn-b-F5_GAD	4-hydroxyglutamate levels	Weighted median	17	0.177578	0.127634	0.164132	-0.0725846	0.427741	1.19432	0.929987	1.53379
GCST90199909	finn-b-F5_GAD	Generalized anxiety disorder || id:finn-b-F5_GAD	Eicosanedioate (C20-DC) levels	Inverse variance weighted	8	0.143074	0.102931	0.164531	-0.0586718	0.34482	1.15382	0.943016	1.41174
GCST90199935	finn-b-F5_GAD	Generalized anxiety disorder || id:finn-b-F5_GAD	Glycohyocholate levels	MR Egger	11	0.389109	0.257182	0.164581	-0.114968	0.893186	1.47567	0.891395	2.4429
GCST90200681	finn-b-F5_GAD	Generalized anxiety disorder || id:finn-b-F5_GAD	Orotidine levels	Weighted median	20	-0.0469793	0.0338136	0.164723	-0.113254	0.0192953	0.954107	0.892924	1.01948
GCST90200697	finn-b-F5_GAD	Generalized anxiety disorder || id:finn-b-F5_GAD	N2-acetyl,N6,N6-dimethyllysine levels	Inverse variance weighted	16	-0.0401976	0.0289581	0.165098	-0.0969555	0.0165604	0.9606	0.907596	1.0167
GCST90200598	finn-b-F5_GAD	Generalized anxiety disorder || id:finn-b-F5_GAD	X-22771 levels	Weighted mode	7	-0.398659	0.252424	0.165342	-0.893409	0.096092	0.67122	0.409258	1.10086
GCST90199879	finn-b-F5_GAD	Generalized anxiety disorder || id:finn-b-F5_GAD	Ergothioneine levels	Weighted median	11	0.0509583	0.0367479	0.165534	-0.0210677	0.122984	1.05228	0.979153	1.13087
GCST90200447	finn-b-F5_GAD	Generalized anxiety disorder || id:finn-b-F5_GAD	Maltose levels in coronary artery disease	MR Egger	11	-0.433336	0.287327	0.165786	-0.996497	0.129825	0.648343	0.36917	1.13863
GCST90200642	finn-b-F5_GAD	Generalized anxiety disorder || id:finn-b-F5_GAD	X-24795 levels	Weighted median	15	0.136029	0.0981725	0.165864	-0.0563887	0.328448	1.14572	0.945172	1.38881
GCST90199852	finn-b-F5_GAD	Generalized anxiety disorder || id:finn-b-F5_GAD	5alpha-androstan-3beta,17alpha-diol disulfate levels	Weighted mode	13	-0.192385	0.130432	0.165965	-0.448032	0.0632613	0.824989	0.638884	1.06531
GCST90200705	finn-b-F5_GAD	Generalized anxiety disorder || id:finn-b-F5_GAD	Ethylmalonate levels	Inverse variance weighted	26	0.0540452	0.039025	0.166088	-0.0224439	0.130534	1.05553	0.977806	1.13944
GCST90200192	finn-b-F5_GAD	Generalized anxiety disorder || id:finn-b-F5_GAD	N,N-dimethylalanine levels	Weighted mode	16	-0.238741	0.16404	0.166172	-0.56026	0.0827771	0.787619	0.571061	1.0863
GCST90200510	finn-b-F5_GAD	Generalized anxiety disorder || id:finn-b-F5_GAD	X-12680 levels	Simple mode	8	0.46962	0.304102	0.166432	-0.126419	1.06566	1.59939	0.881245	2.90275
GCST90199899	finn-b-F5_GAD	Generalized anxiety disorder || id:finn-b-F5_GAD	1-(1-enyl-palmitoyl)-GPC (p-16:0) levels	Inverse variance weighted	13	-0.141422	0.102208	0.166458	-0.341749	0.0589047	0.868123	0.710527	1.06067
GCST90200072	finn-b-F5_GAD	Generalized anxiety disorder || id:finn-b-F5_GAD	Thioproline levels	Inverse variance weighted	10	-0.137724	0.0996157	0.166801	-0.332971	0.0575225	0.871339	0.716791	1.05921
GCST90200539	finn-b-F5_GAD	Generalized anxiety disorder || id:finn-b-F5_GAD	X-14939 levels	MR Egger	12	-0.234373	0.157272	0.167012	-0.542627	0.0738805	0.791066	0.581219	1.07668
GCST90200593	finn-b-F5_GAD	Generalized anxiety disorder || id:finn-b-F5_GAD	X-21834 levels	Weighted mode	13	0.340969	0.231826	0.167077	-0.113411	0.795348	1.40631	0.892784	2.21521
GCST90199654	finn-b-F5_GAD	Generalized anxiety disorder || id:finn-b-F5_GAD	Paraxanthine levels in elite athletes	Simple mode	17	0.309364	0.213864	0.16733	-0.109809	0.728536	1.36256	0.896005	2.07205
GCST90200720	finn-b-F5_GAD	Generalized anxiety disorder || id:finn-b-F5_GAD	Adenosine 5\'-diphosphate (ADP) to pantothenate ratio	Weighted median	6	-0.333188	0.241409	0.167531	-0.806348	0.139973	0.716636	0.446485	1.15024
GCST90200251	finn-b-F5_GAD	Generalized anxiety disorder || id:finn-b-F5_GAD	Branched-chain, straight-chain, or cyclopropyl 10:1 fatty acid (1) levels	Simple mode	9	-0.177395	0.116883	0.167563	-0.406485	0.0516952	0.837449	0.665987	1.05305
GCST90200770	finn-b-F5_GAD	Generalized anxiety disorder || id:finn-b-F5_GAD	Phenylalanine to tyrosine ratio	Inverse variance weighted	10	0.142794	0.103476	0.167594	-0.0600184	0.345607	1.15349	0.941747	1.41285
GCST90200944	finn-b-F5_GAD	Generalized anxiety disorder || id:finn-b-F5_GAD	Alpha-ketoglutarate to pyruvate ratio	Inverse variance weighted	10	0.17145	0.124275	0.167709	-0.0721292	0.41503	1.18703	0.930411	1.51442
GCST90200535	finn-b-F5_GAD	Generalized anxiety disorder || id:finn-b-F5_GAD	X-17325 levels	Weighted median	11	-0.188978	0.13705	0.167926	-0.457596	0.0796397	0.827805	0.632803	1.0829
GCST90199696	finn-b-F5_GAD	Generalized anxiety disorder || id:finn-b-F5_GAD	Trigonelline levels	Weighted mode	11	-0.188759	0.12697	0.167945	-0.437621	0.0601034	0.827986	0.645571	1.06195
GCST90200136	finn-b-F5_GAD	Generalized anxiety disorder || id:finn-b-F5_GAD	Cerotoylcarnitine (C26) levels	MR Egger	21	-0.280336	0.195588	0.168023	-0.663688	0.103016	0.75553	0.514949	1.10851
GCST90200946	finn-b-F5_GAD	Generalized anxiety disorder || id:finn-b-F5_GAD	Glutamate to alanine ratio	Weighted median	8	0.288884	0.20976	0.168446	-0.122245	0.700013	1.33494	0.884932	2.01378
GCST90200203	finn-b-F5_GAD	Generalized anxiety disorder || id:finn-b-F5_GAD	Indoleacetoylcarnitine levels	Weighted mode	27	-0.135522	0.0957078	0.168646	-0.323109	0.0520654	0.87326	0.723895	1.05344
GCST90199729	finn-b-F5_GAD	Generalized anxiety disorder || id:finn-b-F5_GAD	Piperine levels	Inverse variance weighted	15	0.150931	0.109646	0.168655	-0.0639742	0.365837	1.16292	0.938029	1.44172
GCST90200958	finn-b-F5_GAD	Generalized anxiety disorder || id:finn-b-F5_GAD	Adenosine 5\'-diphosphate (ADP) to choline ratio	Weighted median	12	-0.199047	0.144758	0.16912	-0.482772	0.084678	0.819512	0.617071	1.08837
GCST90200608	finn-b-F5_GAD	Generalized anxiety disorder || id:finn-b-F5_GAD	X-22162 levels	Weighted mode	20	-0.137574	0.0963031	0.169366	-0.326328	0.0511798	0.87147	0.721568	1.05251
GCST90200800	finn-b-F5_GAD	Generalized anxiety disorder || id:finn-b-F5_GAD	Spermidine to histidine ratio	Simple mode	8	0.350077	0.228597	0.169525	-0.0979724	0.798127	1.41918	0.906674	2.22138
GCST90200610	finn-b-F5_GAD	Generalized anxiety disorder || id:finn-b-F5_GAD	X-23593 levels	Inverse variance weighted	12	-0.141388	0.102983	0.169773	-0.343234	0.0604577	0.868152	0.709472	1.06232
GCST90200581	finn-b-F5_GAD	Generalized anxiety disorder || id:finn-b-F5_GAD	X-21441 levels	MR Egger	18	0.0674495	0.0469201	0.169835	-0.024514	0.159413	1.06978	0.975784	1.17282
GCST90199649	finn-b-F5_GAD	Generalized anxiety disorder || id:finn-b-F5_GAD	1-stearoyl-2-arachidonoyl-GPI (18:0/20:4) levels	Weighted mode	17	-0.141804	0.0987114	0.170112	-0.335278	0.0516707	0.867792	0.715139	1.05303
GCST90199652	finn-b-F5_GAD	Generalized anxiety disorder || id:finn-b-F5_GAD	1-stearoyl-2-oleoyl-GPS (18:0/18:1) levels	Weighted median	9	0.240038	0.175056	0.170312	-0.103073	0.583148	1.2713	0.902061	1.79167
GCST90199898	finn-b-F5_GAD	Generalized anxiety disorder || id:finn-b-F5_GAD	Glycoursodeoxycholate levels	Inverse variance weighted	13	0.136418	0.0995977	0.170782	-0.0587931	0.33163	1.14616	0.942902	1.39324
GCST90200588	finn-b-F5_GAD	Generalized anxiety disorder || id:finn-b-F5_GAD	X-21742 levels	Weighted median	7	-0.233142	0.170461	0.171402	-0.567245	0.100962	0.792041	0.567085	1.10623
GCST90200644	finn-b-F5_GAD	Generalized anxiety disorder || id:finn-b-F5_GAD	X-24728 levels	MR Egger	15	0.32002	0.221186	0.171622	-0.113504	0.753545	1.37716	0.8927	2.12452
GCST90200769	finn-b-F5_GAD	Generalized anxiety disorder || id:finn-b-F5_GAD	Phosphate to mannose ratio	Simple mode	12	-0.323063	0.220927	0.171633	-0.75608	0.109955	0.723928	0.469503	1.11623
GCST90200882	finn-b-F5_GAD	Generalized anxiety disorder || id:finn-b-F5_GAD	Aspartate to mannose ratio	MR Egger	16	-0.353354	0.245258	0.171648	-0.83406	0.127353	0.702329	0.434282	1.13582
GCST90200863	finn-b-F5_GAD	Generalized anxiety disorder || id:finn-b-F5_GAD	Phosphate to serine ratio	Simple mode	15	-0.280848	0.195004	0.171793	-0.663055	0.101359	0.755143	0.515275	1.10667
GCST90200510	finn-b-F5_GAD	Generalized anxiety disorder || id:finn-b-F5_GAD	X-12680 levels	Weighted mode	8	0.508309	0.333957	0.171802	-0.146246	1.16286	1.66248	0.863945	3.19908
GCST90199815	finn-b-F5_GAD	Generalized anxiety disorder || id:finn-b-F5_GAD	1-ribosyl-imidazoleacetate levels	Inverse variance weighted	21	0.122904	0.089951	0.171833	-0.0534005	0.299208	1.13078	0.948	1.34879
GCST90200807	finn-b-F5_GAD	Generalized anxiety disorder || id:finn-b-F5_GAD	Carnitine to ergothioneine ratio	MR Egger	15	-0.404901	0.28003	0.171876	-0.953761	0.143959	0.667043	0.385289	1.15484
GCST90200168	finn-b-F5_GAD	Generalized anxiety disorder || id:finn-b-F5_GAD	Hydroxyasparagine levels	Weighted median	13	0.27825	0.203709	0.171965	-0.12102	0.67752	1.32082	0.886016	1.96899
GCST90200998	finn-b-F5_GAD	Generalized anxiety disorder || id:finn-b-F5_GAD	Salicylate to citrate ratio	Simple mode	13	-0.310246	0.213773	0.172336	-0.729241	0.108749	0.733267	0.482275	1.11488
GCST90200454	finn-b-F5_GAD	Generalized anxiety disorder || id:finn-b-F5_GAD	Kynurenate levels	MR Egger	19	0.192902	0.135438	0.172461	-0.0725555	0.45836	1.21276	0.930014	1.58148
GCST90200381	finn-b-F5_GAD	Generalized anxiety disorder || id:finn-b-F5_GAD	S-1-pyrroline-5-carboxylate levels	Simple mode	9	0.469601	0.313521	0.172554	-0.1449	1.0841	1.59936	0.865109	2.95678
GCST90199722	finn-b-F5_GAD	Generalized anxiety disorder || id:finn-b-F5_GAD	Decanoylcarnitine (C10) levels	Simple mode	11	0.246509	0.168067	0.17318	-0.0829027	0.57592	1.27955	0.920441	1.77877
GCST90199772	finn-b-F5_GAD	Generalized anxiety disorder || id:finn-b-F5_GAD	1-stearoyl-GPE (18:0) levels	Weighted median	26	-0.138363	0.101603	0.173261	-0.337506	0.0607792	0.870782	0.713548	1.06266
GCST90200648	finn-b-F5_GAD	Generalized anxiety disorder || id:finn-b-F5_GAD	X-24585 levels	Inverse variance weighted	10	0.125991	0.0925396	0.173361	-0.0553864	0.307369	1.13427	0.94612	1.35984
GCST90199953	finn-b-F5_GAD	Generalized anxiety disorder || id:finn-b-F5_GAD	3-methoxytyramine sulfate levels	Weighted median	9	-0.177124	0.130122	0.173446	-0.432162	0.0779152	0.837676	0.649104	1.08103
GCST90200731	finn-b-F5_GAD	Generalized anxiety disorder || id:finn-b-F5_GAD	Adenosine 5\'-diphosphate (ADP) to mannose ratio	Weighted median	11	-0.142936	0.105029	0.173538	-0.348793	0.0629204	0.866809	0.705539	1.06494
GCST90199707	finn-b-F5_GAD	Generalized anxiety disorder || id:finn-b-F5_GAD	Pro-hydroxy-pro levels	Simple mode	13	-0.273079	0.188765	0.173603	-0.643058	0.0968999	0.761033	0.525683	1.10175
GCST90200730	finn-b-F5_GAD	Generalized anxiety disorder || id:finn-b-F5_GAD	Adenosine 5\'-diphosphate (ADP) to fructose ratio	Simple mode	16	0.234353	0.164046	0.173619	-0.0871784	0.555883	1.26409	0.916514	1.74348
GCST90200988	finn-b-F5_GAD	Generalized anxiety disorder || id:finn-b-F5_GAD	Benzoate to linoleoyl-arachidonoyl-glycerol (18:2 to 20:4) [1] ratio	Weighted median	11	0.151056	0.111102	0.17395	-0.0667032	0.368816	1.16306	0.935473	1.44602
GCST90200421	finn-b-F5_GAD	Generalized anxiety disorder || id:finn-b-F5_GAD	Salicylate levels	Weighted mode	16	-0.351149	0.246021	0.173975	-0.83335	0.131052	0.703879	0.434591	1.14003
GCST90200271	finn-b-F5_GAD	Generalized anxiety disorder || id:finn-b-F5_GAD	Bilirubin degradation product, C16H18N2O5 (3) levels	MR Egger	18	-0.0967122	0.0679832	0.174059	-0.229959	0.0365348	0.907817	0.794566	1.03721
GCST90200726	finn-b-F5_GAD	Generalized anxiety disorder || id:finn-b-F5_GAD	N-acetylputrescine to (N(1) + N(8))-acetylspermidine ratio	Inverse variance weighted	19	0.072784	0.0535773	0.17431	-0.0322276	0.177796	1.0755	0.968286	1.19458
GCST90200651	finn-b-F5_GAD	Generalized anxiety disorder || id:finn-b-F5_GAD	X-24947 levels	MR Egger	17	0.104406	0.0732128	0.174332	-0.0390915	0.247903	1.11005	0.961663	1.28134
GCST90199763	finn-b-F5_GAD	Generalized anxiety disorder || id:finn-b-F5_GAD	1-methylxanthine levels	Inverse variance weighted	19	0.0990433	0.0729827	0.174756	-0.0440028	0.242089	1.10411	0.956951	1.27391
GCST90199636	finn-b-F5_GAD	Generalized anxiety disorder || id:finn-b-F5_GAD	Kynurenine levels	Inverse variance weighted	14	0.144896	0.106784	0.17481	-0.0644003	0.354191	1.15592	0.93763	1.42503
GCST90200479	finn-b-F5_GAD	Generalized anxiety disorder || id:finn-b-F5_GAD	X-12283 levels	Weighted mode	14	0.323461	0.225379	0.174854	-0.118282	0.765205	1.3819	0.888445	2.14944
GCST90199879	finn-b-F5_GAD	Generalized anxiety disorder || id:finn-b-F5_GAD	Ergothioneine levels	Weighted mode	11	0.0479097	0.0328049	0.174862	-0.016388	0.112207	1.04908	0.983746	1.11874
GCST90200211	finn-b-F5_GAD	Generalized anxiety disorder || id:finn-b-F5_GAD	3-hydroxypyridine glucuronide levels	MR Egger	12	0.406793	0.278911	0.175383	-0.139872	0.953458	1.50199	0.869469	2.59467
GCST90200957	finn-b-F5_GAD	Generalized anxiety disorder || id:finn-b-F5_GAD	N-acetylneuraminate to N-acetylglucosamine to N-acetylgalactosamine ratio	Inverse variance weighted	10	0.0969876	0.0715875	0.175478	-0.0433239	0.237299	1.10185	0.957601	1.26782
GCST90199894	finn-b-F5_GAD	Generalized anxiety disorder || id:finn-b-F5_GAD	4-oxo-retinoic acid levels	Weighted mode	11	-0.479048	0.328614	0.175578	-1.12313	0.165036	0.619373	0.32526	1.17944
GCST90199659	finn-b-F5_GAD	Generalized anxiety disorder || id:finn-b-F5_GAD	1-stearoyl-GPI (18:0) levels	Inverse variance weighted	11	0.181703	0.134195	0.175729	-0.0813189	0.444724	1.19926	0.9219	1.56006
GCST90200929	finn-b-F5_GAD	Generalized anxiety disorder || id:finn-b-F5_GAD	Glycerol to carnitine ratio	Weighted median	16	0.154445	0.114104	0.175882	-0.069199	0.378089	1.16701	0.933141	1.45949
GCST90200072	finn-b-F5_GAD	Generalized anxiety disorder || id:finn-b-F5_GAD	Thioproline levels	Weighted median	10	-0.18919	0.13979	0.175933	-0.463179	0.0847988	0.827629	0.62928	1.0885
GCST90200109	finn-b-F5_GAD	Generalized anxiety disorder || id:finn-b-F5_GAD	Linoleoyl-arachidonoyl-glycerol (18:2/20:4) [2] levels	Weighted mode	24	-0.120514	0.0863275	0.176042	-0.289716	0.0486879	0.886465	0.748476	1.04989
GCST90200957	finn-b-F5_GAD	Generalized anxiety disorder || id:finn-b-F5_GAD	N-acetylneuraminate to N-acetylglucosamine to N-acetylgalactosamine ratio	Weighted median	10	0.121697	0.0899738	0.17619	-0.0546518	0.298045	1.12941	0.946815	1.34722
GCST90199785	finn-b-F5_GAD	Generalized anxiety disorder || id:finn-b-F5_GAD	Isovalerylglycine levels	Weighted mode	14	-0.20101	0.140561	0.176294	-0.476509	0.0744896	0.817905	0.620947	1.07733
GCST90200842	finn-b-F5_GAD	Generalized anxiety disorder || id:finn-b-F5_GAD	Citrate to oxalate (ethanedioate) ratio	Weighted mode	10	-0.347602	0.236892	0.176339	-0.811911	0.116707	0.70638	0.444009	1.12379
GCST90200540	finn-b-F5_GAD	Generalized anxiety disorder || id:finn-b-F5_GAD	X-15461 levels	Weighted mode	10	0.327728	0.223521	0.17664	-0.110373	0.765828	1.38781	0.8955	2.15077
GCST90199761	finn-b-F5_GAD	Generalized anxiety disorder || id:finn-b-F5_GAD	N1-methylinosine levels	Inverse variance weighted	17	0.140439	0.103965	0.176752	-0.0633333	0.344211	1.15078	0.938631	1.41088
GCST90200170	finn-b-F5_GAD	Generalized anxiety disorder || id:finn-b-F5_GAD	Octadecadienedioate (C18:2-DC) levels	Simple mode	16	-0.199383	0.140807	0.177205	-0.475364	0.0765988	0.819236	0.621659	1.07961
GCST90199916	finn-b-F5_GAD	Generalized anxiety disorder || id:finn-b-F5_GAD	Carnitine C18:2 levels	Weighted median	16	-0.163096	0.120891	0.177298	-0.400042	0.0738497	0.84951	0.670292	1.07665
GCST90200042	finn-b-F5_GAD	Generalized anxiety disorder || id:finn-b-F5_GAD	Oleate/vaccenate (18:1) levels	Simple mode	15	-0.22701	0.159886	0.177543	-0.540386	0.0863669	0.796913	0.582523	1.09021
GCST90199709	finn-b-F5_GAD	Generalized anxiety disorder || id:finn-b-F5_GAD	Adrenate (22:4n6) levels	MR Egger	9	-0.339044	0.226326	0.177796	-0.782643	0.104556	0.712451	0.457196	1.11022
GCST90200546	finn-b-F5_GAD	Generalized anxiety disorder || id:finn-b-F5_GAD	X-17354 levels	Weighted mode	6	-0.349638	0.223221	0.17805	-0.78715	0.0878754	0.704944	0.45514	1.09185
GCST90200276	finn-b-F5_GAD	Generalized anxiety disorder || id:finn-b-F5_GAD	2,4-di-tert-butylphenol levels	Weighted mode	12	-0.376664	0.261812	0.17808	-0.889815	0.136487	0.686147	0.410732	1.14624
GCST90200698	finn-b-F5_GAD	Generalized anxiety disorder || id:finn-b-F5_GAD	N2-acetyl,N6-methyllysine levels	Inverse variance weighted	17	0.0354461	0.0263366	0.178339	-0.0161737	0.0870658	1.03608	0.983956	1.09097
GCST90200130	finn-b-F5_GAD	Generalized anxiety disorder || id:finn-b-F5_GAD	Linoleoylcholine levels	Simple mode	15	-0.365707	0.258097	0.178369	-0.871576	0.140163	0.693706	0.418292	1.15046
GCST90199829	finn-b-F5_GAD	Generalized anxiety disorder || id:finn-b-F5_GAD	3-methyladipate levels	MR Egger	10	-0.57333	0.388668	0.178417	-1.33512	0.188459	0.563646	0.263127	1.20739
GCST90200756	finn-b-F5_GAD	Generalized anxiety disorder || id:finn-b-F5_GAD	Glycine to pyridoxal ratio	Inverse variance weighted	9	-0.115537	0.0859485	0.178865	-0.283996	0.0529221	0.890888	0.75277	1.05435
GCST90200733	finn-b-F5_GAD	Generalized anxiety disorder || id:finn-b-F5_GAD	Adenosine 5\'-diphosphate (ADP) to N-acetylglucosamine to N-acetylgalactosamine ratio	Inverse variance weighted	8	0.148581	0.110542	0.178908	-0.0680799	0.365243	1.16019	0.934186	1.44086
GCST90199884	finn-b-F5_GAD	Generalized anxiety disorder || id:finn-b-F5_GAD	2,3-dihydroxyisovalerate levels	Weighted mode	16	0.292019	0.20716	0.179044	-0.114014	0.698052	1.33913	0.892245	2.00983
GCST90200300	finn-b-F5_GAD	Generalized anxiety disorder || id:finn-b-F5_GAD	4-hydroxyphenylpyruvate levels	MR Egger	11	-0.26759	0.183681	0.179151	-0.627604	0.0924241	0.765222	0.53387	1.09683
GCST90200372	finn-b-F5_GAD	Generalized anxiety disorder || id:finn-b-F5_GAD	Arginine levels	Inverse variance weighted	19	0.113205	0.0842703	0.179156	-0.0519646	0.278375	1.11986	0.949362	1.32098
GCST90200285	finn-b-F5_GAD	Generalized anxiety disorder || id:finn-b-F5_GAD	Eicosenedioate (C20:1-DC) levels	Simple mode	10	-0.286337	0.196583	0.179218	-0.671639	0.0989651	0.751009	0.51087	1.10403
GCST90200466	finn-b-F5_GAD	Generalized anxiety disorder || id:finn-b-F5_GAD	X-11632 levels	Weighted mode	14	0.313031	0.220588	0.179407	-0.119322	0.745384	1.36756	0.887522	2.10725
GCST90199913	finn-b-F5_GAD	Generalized anxiety disorder || id:finn-b-F5_GAD	Docosadioate (C22-DC) levels	Weighted mode	10	0.352634	0.242224	0.179421	-0.122124	0.827392	1.42281	0.885038	2.28735
GCST90200114	finn-b-F5_GAD	Generalized anxiety disorder || id:finn-b-F5_GAD	Glycosyl-N-tricosanoyl-sphingadienine (d18:2/23:0) levels	Inverse variance weighted	10	-0.158719	0.118248	0.179513	-0.390485	0.073047	0.853236	0.676729	1.07578
GCST90199707	finn-b-F5_GAD	Generalized anxiety disorder || id:finn-b-F5_GAD	Pro-hydroxy-pro levels	Weighted mode	13	-0.243769	0.171014	0.179522	-0.578957	0.0914189	0.783669	0.560483	1.09573
GCST90200274	finn-b-F5_GAD	Generalized anxiety disorder || id:finn-b-F5_GAD	Cis-3,4-methyleneheptanoylglycine levels	Inverse variance weighted	12	-0.0912154	0.0680038	0.179814	-0.224503	0.042072	0.912821	0.798913	1.04297
GCST90200859	finn-b-F5_GAD	Generalized anxiety disorder || id:finn-b-F5_GAD	Adenosine 5\'-monophosphate (AMP) to asparagine ratio	Weighted mode	13	0.24322	0.171025	0.180456	-0.0919882	0.578428	1.27535	0.912116	1.78323
GCST90200036	finn-b-F5_GAD	Generalized anxiety disorder || id:finn-b-F5_GAD	1-palmitoleoylglycerol (16:1) levels	Simple mode	21	0.267367	0.192691	0.180545	-0.110309	0.645042	1.30652	0.895558	1.90607
GCST90200218	finn-b-F5_GAD	Generalized anxiety disorder || id:finn-b-F5_GAD	11beta-hydroxyetiocholanolone glucuronide levels	Simple mode	13	-0.438444	0.308459	0.180663	-1.04302	0.166135	0.645039	0.352388	1.18073
GCST90200190	finn-b-F5_GAD	Generalized anxiety disorder || id:finn-b-F5_GAD	Dodecadienoate (12:2) levels	Simple mode	15	-0.222254	0.157759	0.180711	-0.531461	0.086954	0.800712	0.587745	1.09085
GCST90199753	finn-b-F5_GAD	Generalized anxiety disorder || id:finn-b-F5_GAD	Gamma-glutamyltryptophan levels	Weighted median	16	-0.184076	0.137535	0.180768	-0.453644	0.0854924	0.831873	0.635309	1.08925
GCST90200590	finn-b-F5_GAD	Generalized anxiety disorder || id:finn-b-F5_GAD	X-21470 levels	Weighted mode	14	-0.109637	0.0775228	0.180788	-0.261582	0.0423078	0.896159	0.769833	1.04322
GCST90200378	finn-b-F5_GAD	Generalized anxiety disorder || id:finn-b-F5_GAD	Cortisol levels (plasma)	Weighted mode	10	-0.350263	0.241488	0.180877	-0.82358	0.123053	0.704503	0.438858	1.13094
GCST90200572	finn-b-F5_GAD	Generalized anxiety disorder || id:finn-b-F5_GAD	X-19299 levels	Weighted median	10	0.197726	0.147864	0.181153	-0.0920877	0.48754	1.21863	0.912025	1.62831
GCST90199897	finn-b-F5_GAD	Generalized anxiety disorder || id:finn-b-F5_GAD	4-hydroxy-2-oxoglutaric acid levels	Weighted mode	18	0.377238	0.270666	0.181351	-0.153269	0.907744	1.45825	0.857899	2.47872
GCST90199880	finn-b-F5_GAD	Generalized anxiety disorder || id:finn-b-F5_GAD	Cis-4-decenoylcarnitine (C10:1) levels	Simple mode	12	-0.228345	0.160033	0.181384	-0.54201	0.0853205	0.79585	0.581578	1.08907
GCST90200728	finn-b-F5_GAD	Generalized anxiety disorder || id:finn-b-F5_GAD	Adenosine 5\'-diphosphate (ADP) to Adenosine 5\'-monophosphate (AMP) ratio	Weighted mode	15	0.302781	0.215381	0.181589	-0.119365	0.724928	1.35362	0.887484	2.06458
GCST90200304	finn-b-F5_GAD	Generalized anxiety disorder || id:finn-b-F5_GAD	Citrate levels	Inverse variance weighted	14	0.143205	0.107217	0.181662	-0.0669406	0.353351	1.15397	0.935251	1.42383
GCST90200749	finn-b-F5_GAD	Generalized anxiety disorder || id:finn-b-F5_GAD	Arachidonate (20:4n6) to pyruvate ratio	Simple mode	12	0.338228	0.237233	0.181703	-0.126748	0.803204	1.40246	0.880956	2.23268
GCST90199889	finn-b-F5_GAD	Generalized anxiety disorder || id:finn-b-F5_GAD	2R,3R-dihydroxybutyrate levels	MR Egger	18	0.297428	0.213061	0.181792	-0.120171	0.715026	1.34639	0.886768	2.04424
GCST90200609	finn-b-F5_GAD	Generalized anxiety disorder || id:finn-b-F5_GAD	X-23587 levels	MR Egger	9	-0.446867	0.301642	0.18204	-1.03809	0.144352	0.639629	0.354132	1.15529
GCST90199939	finn-b-F5_GAD	Generalized anxiety disorder || id:finn-b-F5_GAD	4-methylcatechol sulfate levels	Weighted median	13	-0.235208	0.176302	0.182165	-0.58076	0.110344	0.790407	0.559473	1.11666
GCST90200316	finn-b-F5_GAD	Generalized anxiety disorder || id:finn-b-F5_GAD	N-acetylglucosaminylasparagine levels	Simple mode	16	0.193958	0.138723	0.182396	-0.0779394	0.465855	1.21404	0.925021	1.59338
GCST90199827	finn-b-F5_GAD	Generalized anxiety disorder || id:finn-b-F5_GAD	Thymol sulfate levels	Weighted mode	9	0.295336	0.202374	0.182586	-0.101316	0.691988	1.34358	0.903647	1.99768
GCST90200403	finn-b-F5_GAD	Generalized anxiety disorder || id:finn-b-F5_GAD	Citrulline levels	Weighted mode	15	-0.278582	0.19867	0.182628	-0.667977	0.110812	0.756856	0.512745	1.11718
GCST90200626	finn-b-F5_GAD	Generalized anxiety disorder || id:finn-b-F5_GAD	X-24418 levels	Weighted median	17	-0.113632	0.0852976	0.182802	-0.280815	0.0535517	0.892587	0.755168	1.05501
GCST90200363	finn-b-F5_GAD	Generalized anxiety disorder || id:finn-b-F5_GAD	Phosphocholine levels	Weighted mode	18	-0.0726543	0.052322	0.182881	-0.175205	0.0298967	0.929922	0.839285	1.03035
GCST90201005	finn-b-F5_GAD	Generalized anxiety disorder || id:finn-b-F5_GAD	Fructose to maltose ratio	Weighted median	8	0.273774	0.205691	0.183189	-0.12938	0.676928	1.31492	0.87864	1.96782
GCST90199899	finn-b-F5_GAD	Generalized anxiety disorder || id:finn-b-F5_GAD	1-(1-enyl-palmitoyl)-GPC (p-16:0) levels	Weighted median	13	-0.18152	0.136559	0.183766	-0.449175	0.0861346	0.834001	0.638154	1.08995
GCST90200304	finn-b-F5_GAD	Generalized anxiety disorder || id:finn-b-F5_GAD	Citrate levels	Weighted median	14	0.185231	0.139388	0.183885	-0.0879698	0.458432	1.2035	0.915789	1.58159
GCST90200637	finn-b-F5_GAD	Generalized anxiety disorder || id:finn-b-F5_GAD	X-24531 levels	MR Egger	12	-0.308481	0.216124	0.183955	-0.732084	0.115121	0.734562	0.480906	1.12201
GCST90199652	finn-b-F5_GAD	Generalized anxiety disorder || id:finn-b-F5_GAD	1-stearoyl-2-oleoyl-GPS (18:0/18:1) levels	MR Egger	9	0.598905	0.406373	0.184033	-0.197586	1.3954	1.82013	0.820709	4.03658
GCST90200087	finn-b-F5_GAD	Generalized anxiety disorder || id:finn-b-F5_GAD	2-methylserine levels	Weighted median	13	0.20271	0.152614	0.184093	-0.0964125	0.501832	1.22472	0.908089	1.65175
GCST90199846	finn-b-F5_GAD	Generalized anxiety disorder || id:finn-b-F5_GAD	Glycosyl-N-stearoyl-sphingosine (d18:1/18:0) levels	Inverse variance weighted	20	-0.105198	0.0792347	0.184285	-0.260498	0.050102	0.900146	0.770668	1.05138
GCST90199934	finn-b-F5_GAD	Generalized anxiety disorder || id:finn-b-F5_GAD	2-hydroxydecanoate levels	Simple mode	12	0.42459	0.299779	0.184364	-0.162976	1.01216	1.52896	0.849612	2.75153
GCST90200205	finn-b-F5_GAD	Generalized anxiety disorder || id:finn-b-F5_GAD	3-indoleglyoxylic acid levels	Weighted median	12	0.118423	0.0892132	0.18437	-0.0564344	0.293281	1.12572	0.945128	1.34082
GCST90200598	finn-b-F5_GAD	Generalized anxiety disorder || id:finn-b-F5_GAD	X-22771 levels	Simple mode	7	-0.392542	0.261793	0.184422	-0.905657	0.120572	0.675338	0.404276	1.12814
GCST90199931	finn-b-F5_GAD	Generalized anxiety disorder || id:finn-b-F5_GAD	Lanthionine levels	Weighted median	16	-0.229872	0.173262	0.184598	-0.569466	0.109722	0.794635	0.565827	1.11597
GCST90199675	finn-b-F5_GAD	Generalized anxiety disorder || id:finn-b-F5_GAD	Homoarginine levels	Inverse variance weighted	18	0.0827242	0.0623521	0.184599	-0.039486	0.204934	1.08624	0.961283	1.22744
GCST90200731	finn-b-F5_GAD	Generalized anxiety disorder || id:finn-b-F5_GAD	Adenosine 5\'-diphosphate (ADP) to mannose ratio	Weighted mode	11	-0.167463	0.117554	0.184735	-0.397869	0.0629428	0.845808	0.67175	1.06497
GCST90200610	finn-b-F5_GAD	Generalized anxiety disorder || id:finn-b-F5_GAD	X-23593 levels	Weighted median	12	-0.17786	0.134106	0.184754	-0.440709	0.0849887	0.83706	0.64358	1.0887
GCST90200264	finn-b-F5_GAD	Generalized anxiety disorder || id:finn-b-F5_GAD	Bilirubin degradation product, C17H20N2O5 (2) levels	Simple mode	13	-0.30533	0.216986	0.184755	-0.730622	0.119962	0.73688	0.481609	1.12745
GCST90199785	finn-b-F5_GAD	Generalized anxiety disorder || id:finn-b-F5_GAD	Isovalerylglycine levels	Weighted median	14	-0.15853	0.119567	0.184886	-0.392882	0.0758226	0.853398	0.675109	1.07877
GCST90199947	finn-b-F5_GAD	Generalized anxiety disorder || id:finn-b-F5_GAD	Sphingomyelin (d18:2/16:0, d18:1/16:1) levels	Weighted median	15	-0.236766	0.178654	0.18508	-0.586927	0.113396	0.789176	0.556033	1.12008
GCST90200878	finn-b-F5_GAD	Generalized anxiety disorder || id:finn-b-F5_GAD	Glutarate (C5-DC) to caprylate (8:0) ratio	Inverse variance weighted	11	0.244007	0.184129	0.185107	-0.116886	0.604901	1.27635	0.889686	1.83107
GCST90200904	finn-b-F5_GAD	Generalized anxiety disorder || id:finn-b-F5_GAD	Phosphate to linoleoyl-arachidonoyl-glycerol (18:2 to 20:4) [1] ratio	Weighted median	12	0.126826	0.0957129	0.18515	-0.0607716	0.314423	1.13522	0.941038	1.36947
GCST90199685	finn-b-F5_GAD	Generalized anxiety disorder || id:finn-b-F5_GAD	2-linoleoylglycerol (18:2) levels	MR Egger	11	0.536103	0.373685	0.185211	-0.196319	1.26853	1.70933	0.82175	3.55561
GCST90199708	finn-b-F5_GAD	Generalized anxiety disorder || id:finn-b-F5_GAD	Propionylcarnitine (c3) levels	Inverse variance weighted	13	-0.10687	0.0806951	0.185379	-0.265033	0.0512919	0.898642	0.767181	1.05263
GCST90200720	finn-b-F5_GAD	Generalized anxiety disorder || id:finn-b-F5_GAD	Adenosine 5\'-diphosphate (ADP) to pantothenate ratio	Weighted mode	6	-0.370331	0.241264	0.185384	-0.843209	0.102546	0.690506	0.430328	1.10799
GCST90200073	finn-b-F5_GAD	Generalized anxiety disorder || id:finn-b-F5_GAD	1-linoleoyl-2-arachidonoyl-GPC (18:2/20:4n6) levels	MR Egger	22	-0.14117	0.103047	0.185885	-0.343143	0.0608025	0.868341	0.709537	1.06269
GCST90200223	finn-b-F5_GAD	Generalized anxiety disorder || id:finn-b-F5_GAD	4-methylhexanoylglutamine levels	MR Egger	6	-0.392886	0.246463	0.186138	-0.875953	0.0901806	0.675106	0.416465	1.09437
GCST90199923	finn-b-F5_GAD	Generalized anxiety disorder || id:finn-b-F5_GAD	N-palmitoylglycine levels	Simple mode	13	-0.22156	0.158204	0.186696	-0.531641	0.0885205	0.801268	0.58764	1.09256
GCST90200747	finn-b-F5_GAD	Generalized anxiety disorder || id:finn-b-F5_GAD	Adenosine 5\'-monophosphate (AMP) to phosphate ratio	Weighted median	10	0.28065	0.212565	0.186734	-0.135978	0.697278	1.32399	0.872862	2.00828
GCST90200473	finn-b-F5_GAD	Generalized anxiety disorder || id:finn-b-F5_GAD	X-11795 levels	Weighted median	10	0.225415	0.170773	0.186847	-0.109301	0.56013	1.25284	0.896461	1.7509
GCST90200421	finn-b-F5_GAD	Generalized anxiety disorder || id:finn-b-F5_GAD	Salicylate levels	Inverse variance weighted	16	-0.1529	0.115858	0.186931	-0.379982	0.0741827	0.858216	0.683874	1.077
GCST90200128	finn-b-F5_GAD	Generalized anxiety disorder || id:finn-b-F5_GAD	Sphingomyelin (d18:2/18:1) levels	Inverse variance weighted	10	-0.182444	0.138369	0.187324	-0.453647	0.0887584	0.833231	0.635307	1.09282
GCST90200693	finn-b-F5_GAD	Generalized anxiety disorder || id:finn-b-F5_GAD	Glycochenodeoxycholate glucuronide (1) levels	MR Egger	13	0.0677815	0.0482124	0.187368	-0.0267148	0.162278	1.07013	0.973639	1.17619
GCST90200297	finn-b-F5_GAD	Generalized anxiety disorder || id:finn-b-F5_GAD	Ursodeoxycholate levels	MR Egger	13	0.470295	0.334518	0.18737	-0.18536	1.12595	1.60047	0.830805	3.08314
GCST90199732	finn-b-F5_GAD	Generalized anxiety disorder || id:finn-b-F5_GAD	1-stearoyl-gpc (18:0) levels	Weighted mode	16	-0.232032	0.16813	0.187789	-0.561567	0.0975039	0.792921	0.570315	1.10242
GCST90199728	finn-b-F5_GAD	Generalized anxiety disorder || id:finn-b-F5_GAD	10-nonadecenoate (19:1n9) levels	MR Egger	8	0.573505	0.386072	0.187958	-0.183195	1.33021	1.77448	0.832606	3.78182
GCST90199890	finn-b-F5_GAD	Generalized anxiety disorder || id:finn-b-F5_GAD	4-hydroxyglutamate levels	MR Egger	17	0.293793	0.213091	0.188195	-0.123864	0.711451	1.34151	0.8835	2.03694
GCST90200870	finn-b-F5_GAD	Generalized anxiety disorder || id:finn-b-F5_GAD	Adenosine 5\'-monophosphate (AMP) to acetoacetate ratio	Inverse variance weighted	9	-0.175972	0.133757	0.188306	-0.438136	0.0861923	0.838641	0.645238	1.09002
GCST90200779	finn-b-F5_GAD	Generalized anxiety disorder || id:finn-b-F5_GAD	Pyruvate to N-acetylneuraminate ratio	Inverse variance weighted	17	-0.132088	0.100444	0.188496	-0.328957	0.0647821	0.876264	0.719674	1.06693
GCST90200117	finn-b-F5_GAD	Generalized anxiety disorder || id:finn-b-F5_GAD	Glycosyl-N-(2-hydroxynervonoyl)-sphingosine (d18:1/24:1(2OH)) levels	MR Egger	15	-0.218168	0.157205	0.188527	-0.52629	0.0899532	0.80399	0.590793	1.09412
GCST90200251	finn-b-F5_GAD	Generalized anxiety disorder || id:finn-b-F5_GAD	Branched-chain, straight-chain, or cyclopropyl 10:1 fatty acid (1) levels	Weighted mode	9	-0.0997114	0.0694185	0.188823	-0.235772	0.0363489	0.905099	0.789961	1.03702
GCST90200245	finn-b-F5_GAD	Generalized anxiety disorder || id:finn-b-F5_GAD	Eicosenedioate (C20:1-DC) levels	MR Egger	14	0.1778	0.12765	0.188929	-0.0723951	0.427994	1.19459	0.930163	1.53418
GCST90200745	finn-b-F5_GAD	Generalized anxiety disorder || id:finn-b-F5_GAD	Adenosine 5\'-monophosphate (AMP) to phenylalanine ratio	Simple mode	9	0.527436	0.367302	0.188935	-0.192476	1.24735	1.69458	0.824914	3.4811
GCST90199753	finn-b-F5_GAD	Generalized anxiety disorder || id:finn-b-F5_GAD	Gamma-glutamyltryptophan levels	Simple mode	16	-0.321325	0.233626	0.189208	-0.779232	0.136583	0.725188	0.458758	1.14635
GCST90200093	finn-b-F5_GAD	Generalized anxiety disorder || id:finn-b-F5_GAD	Caffeic acid sulfate levels	Simple mode	18	0.311898	0.228058	0.189238	-0.135095	0.758891	1.36602	0.873633	2.13591
GCST90200251	finn-b-F5_GAD	Generalized anxiety disorder || id:finn-b-F5_GAD	Branched-chain, straight-chain, or cyclopropyl 10:1 fatty acid (1) levels	MR Egger	9	-0.137764	0.0948034	0.189494	-0.323578	0.0480509	0.871305	0.723555	1.04922
GCST90199891	finn-b-F5_GAD	Generalized anxiety disorder || id:finn-b-F5_GAD	S-methylcysteine levels	Weighted mode	10	-0.161526	0.113829	0.189585	-0.384631	0.0615797	0.850845	0.680702	1.06352
GCST90200994	finn-b-F5_GAD	Generalized anxiety disorder || id:finn-b-F5_GAD	Glutamine to alanine ratio	Inverse variance weighted	20	-0.119862	0.0913893	0.18967	-0.298985	0.0592609	0.887043	0.741571	1.06105
GCST90200685	finn-b-F5_GAD	Generalized anxiety disorder || id:finn-b-F5_GAD	1-stearoyl-2-arachidonoyl-gpc (18:0/20:4) levels	Inverse variance weighted	20	-0.0431674	0.0329431	0.190073	-0.107736	0.021401	0.957751	0.897865	1.02163
GCST90199768	finn-b-F5_GAD	Generalized anxiety disorder || id:finn-b-F5_GAD	Phenylacetylglutamine levels	Simple mode	12	0.431372	0.309082	0.190352	-0.17443	1.03717	1.53937	0.839936	2.82123
GCST90200903	finn-b-F5_GAD	Generalized anxiety disorder || id:finn-b-F5_GAD	Phosphate to glycerol ratio	MR Egger	7	-0.732416	0.48394	0.190583	-1.68094	0.216106	0.480746	0.186199	1.24123
GCST90200322	finn-b-F5_GAD	Generalized anxiety disorder || id:finn-b-F5_GAD	Beta-hydroxyisovalerate levels	Simple mode	19	0.220992	0.162572	0.190823	-0.0976484	0.539633	1.24731	0.906968	1.71538
GCST90200685	finn-b-F5_GAD	Generalized anxiety disorder || id:finn-b-F5_GAD	1-stearoyl-2-arachidonoyl-gpc (18:0/20:4) levels	Weighted mode	20	-0.0469992	0.0346631	0.191032	-0.114939	0.0209404	0.954088	0.891421	1.02116
GCST90200727	finn-b-F5_GAD	Generalized anxiety disorder || id:finn-b-F5_GAD	Adenosine 3\',5\'-cyclic monophosphate (cAMP) to taurocholate ratio	MR Egger	6	0.771854	0.491076	0.191105	-0.190654	1.73436	2.16378	0.826419	5.66532
GCST90199939	finn-b-F5_GAD	Generalized anxiety disorder || id:finn-b-F5_GAD	4-methylcatechol sulfate levels	Weighted mode	13	-0.449118	0.324153	0.191108	-1.08446	0.186222	0.638191	0.338085	1.20469
GCST90200248	finn-b-F5_GAD	Generalized anxiety disorder || id:finn-b-F5_GAD	Cis 3,4-methyleneheptanoate levels	Weighted mode	17	0.231703	0.169813	0.191309	-0.101131	0.564536	1.26074	0.903814	1.75863
GCST90200414	finn-b-F5_GAD	Generalized anxiety disorder || id:finn-b-F5_GAD	Myristate (14:0) levels	Weighted mode	11	-0.349432	0.249437	0.191509	-0.83833	0.139465	0.705088	0.432432	1.14966
GCST90200528	finn-b-F5_GAD	Generalized anxiety disorder || id:finn-b-F5_GAD	X-17146 levels	Weighted mode	10	-0.393027	0.278344	0.191572	-0.938581	0.152526	0.67501	0.391182	1.16477
GCST90200251	finn-b-F5_GAD	Generalized anxiety disorder || id:finn-b-F5_GAD	Branched-chain, straight-chain, or cyclopropyl 10:1 fatty acid (1) levels	Weighted median	9	-0.0990763	0.075911	0.191837	-0.247862	0.0497093	0.905674	0.780468	1.05097
GCST90200617	finn-b-F5_GAD	Generalized anxiety disorder || id:finn-b-F5_GAD	X-23665 levels	MR Egger	7	-0.253184	0.167881	0.191893	-0.58223	0.0758629	0.776325	0.558651	1.07881
GCST90199715	finn-b-F5_GAD	Generalized anxiety disorder || id:finn-b-F5_GAD	Myristoleate (14:1n5) levels	Weighted median	12	-0.242892	0.186159	0.191978	-0.607764	0.121981	0.784357	0.544567	1.12973
GCST90199873	finn-b-F5_GAD	Generalized anxiety disorder || id:finn-b-F5_GAD	Pregnenolone sulfate levels	Simple mode	20	0.288503	0.213279	0.192031	-0.129524	0.70653	1.33443	0.878514	2.02694
GCST90200178	finn-b-F5_GAD	Generalized anxiety disorder || id:finn-b-F5_GAD	Glucuronide of C10H18O2 (7) levels	MR Egger	12	-0.283202	0.202628	0.192451	-0.680352	0.113949	0.753368	0.506439	1.12069
GCST90199803	finn-b-F5_GAD	Generalized anxiety disorder || id:finn-b-F5_GAD	Catechol sulfate levels	Weighted median	18	-0.185947	0.142681	0.192494	-0.465601	0.0937074	0.830318	0.627758	1.09824
GCST90199742	finn-b-F5_GAD	Generalized anxiety disorder || id:finn-b-F5_GAD	1-linoleoyl-gpc (18:2) levels	Weighted mode	11	0.206593	0.14786	0.192574	-0.0832123	0.496399	1.22948	0.920156	1.6428
GCST90200345	finn-b-F5_GAD	Generalized anxiety disorder || id:finn-b-F5_GAD	S-adenosylhomocysteine (SAH) levels	Inverse variance weighted	14	0.10292	0.0790386	0.192866	-0.0519958	0.257836	1.1084	0.949333	1.29413
GCST90200265	finn-b-F5_GAD	Generalized anxiety disorder || id:finn-b-F5_GAD	Bilirubin degradation product, C16H18N2O5 (4) levels	MR Egger	11	-0.10745	0.0763538	0.192934	-0.257103	0.0422036	0.898122	0.773288	1.04311
GCST90199945	finn-b-F5_GAD	Generalized anxiety disorder || id:finn-b-F5_GAD	Sphingomyelin (d18:1/14:0, d16:1/16:0) levels	Simple mode	19	-0.213062	0.157529	0.192956	-0.52182	0.0956952	0.808106	0.593439	1.10042
GCST90199664	finn-b-F5_GAD	Generalized anxiety disorder || id:finn-b-F5_GAD	Phenyllactate (PLA) levels in elite athletes	Weighted mode	20	0.180075	0.133417	0.192969	-0.0814216	0.441571	1.19731	0.921805	1.55515
GCST90200520	finn-b-F5_GAD	Generalized anxiety disorder || id:finn-b-F5_GAD	X-13007 levels	MR Egger	17	0.225505	0.165459	0.193023	-0.0987944	0.549805	1.25296	0.905929	1.73291
GCST90200540	finn-b-F5_GAD	Generalized anxiety disorder || id:finn-b-F5_GAD	X-15461 levels	Simple mode	10	0.378442	0.268987	0.193033	-0.148772	0.905657	1.46001	0.861766	2.47356
GCST90200418	finn-b-F5_GAD	Generalized anxiety disorder || id:finn-b-F5_GAD	Pyridoxal levels	Inverse variance weighted	24	0.0981787	0.07543	0.193058	-0.0496641	0.246022	1.10316	0.951549	1.27893
GCST90200424	finn-b-F5_GAD	Generalized anxiety disorder || id:finn-b-F5_GAD	Dimethylglycine levels	Weighted median	15	0.119042	0.0914705	0.193113	-0.0602402	0.298324	1.12642	0.941538	1.3476
GCST90200323	finn-b-F5_GAD	Generalized anxiety disorder || id:finn-b-F5_GAD	Creatine levels	Weighted mode	16	-0.101373	0.0744506	0.193421	-0.247296	0.0445501	0.903596	0.780909	1.04556
GCST90200219	finn-b-F5_GAD	Generalized anxiety disorder || id:finn-b-F5_GAD	Cholic acid glucuronide levels	MR Egger	11	-0.212667	0.151329	0.193489	-0.509273	0.0839377	0.808425	0.600932	1.08756
GCST90200983	finn-b-F5_GAD	Generalized anxiety disorder || id:finn-b-F5_GAD	Cholesterol to linoleoyl-arachidonoyl-glycerol (18:2 to 20:4) [1] ratio	Simple mode	12	0.299084	0.21609	0.193773	-0.124452	0.72262	1.34862	0.882981	2.05982
GCST90200225	finn-b-F5_GAD	Generalized anxiety disorder || id:finn-b-F5_GAD	3-hydroxy-2-methylpyridine sulfate levels	MR Egger	13	-0.406147	0.293454	0.193788	-0.981318	0.169023	0.666212	0.374817	1.18415
GCST90200394	finn-b-F5_GAD	Generalized anxiety disorder || id:finn-b-F5_GAD	Inosine levels	Weighted median	10	0.190934	0.14695	0.193837	-0.0970882	0.478956	1.21038	0.907476	1.61439
GCST90200710	finn-b-F5_GAD	Generalized anxiety disorder || id:finn-b-F5_GAD	X-13431 levels	MR Egger	18	0.113138	0.0834596	0.194054	-0.050443	0.276719	1.11979	0.950808	1.3188
GCST90200572	finn-b-F5_GAD	Generalized anxiety disorder || id:finn-b-F5_GAD	X-19299 levels	Weighted mode	10	0.226775	0.16162	0.194121	-0.0899996	0.543549	1.25455	0.913932	1.72211
GCST90200558	finn-b-F5_GAD	Generalized anxiety disorder || id:finn-b-F5_GAD	X-18888 levels	Weighted median	12	-0.182357	0.140597	0.194625	-0.457928	0.0932134	0.833304	0.632593	1.0977
GCST90200296	finn-b-F5_GAD	Generalized anxiety disorder || id:finn-b-F5_GAD	Methyl indole-3-acetate levels	Weighted median	8	0.212387	0.16378	0.194705	-0.108621	0.533396	1.23663	0.89707	1.70471
GCST90200103	finn-b-F5_GAD	Generalized anxiety disorder || id:finn-b-F5_GAD	Linoleoyl-arachidonoyl-glycerol (18:2/20:4) [1] levels	Inverse variance weighted	12	0.0651972	0.050306	0.194971	-0.0334025	0.163797	1.06737	0.967149	1.17798
GCST90199738	finn-b-F5_GAD	Generalized anxiety disorder || id:finn-b-F5_GAD	Stachydrine levels	Inverse variance weighted	10	-0.18489	0.142736	0.195206	-0.464653	0.0948721	0.831195	0.628353	1.09952
GCST90200946	finn-b-F5_GAD	Generalized anxiety disorder || id:finn-b-F5_GAD	Glutamate to alanine ratio	Simple mode	8	0.497492	0.347526	0.195374	-0.183658	1.17864	1.64459	0.83222	3.24996
GCST90200246	finn-b-F5_GAD	Generalized anxiety disorder || id:finn-b-F5_GAD	3-hydroxydecanoylcarnitine levels	Weighted median	19	-0.167152	0.129154	0.195593	-0.420293	0.0859892	0.846071	0.656854	1.08979
GCST90200985	finn-b-F5_GAD	Generalized anxiety disorder || id:finn-b-F5_GAD	Cholesterol to oleoyl-linoleoyl-glycerol (18:1 to 18:2) [2] ratio	Inverse variance weighted	24	-0.094259	0.0728644	0.195796	-0.237073	0.0485553	0.910047	0.788934	1.04975
GCST90200786	finn-b-F5_GAD	Generalized anxiety disorder || id:finn-b-F5_GAD	Cysteine to alanine ratio	MR Egger	14	0.346498	0.253151	0.196157	-0.149677	0.842674	1.41411	0.860986	2.32257
GCST90200759	finn-b-F5_GAD	Generalized anxiety disorder || id:finn-b-F5_GAD	Histidine to trans-urocanate ratio	MR Egger	16	-0.23493	0.173118	0.196241	-0.574242	0.104381	0.790626	0.563132	1.11002
GCST90200109	finn-b-F5_GAD	Generalized anxiety disorder || id:finn-b-F5_GAD	Linoleoyl-arachidonoyl-glycerol (18:2/20:4) [2] levels	Simple mode	24	-0.232449	0.17467	0.196302	-0.574802	0.109904	0.79259	0.562816	1.11617
GCST90200420	finn-b-F5_GAD	Generalized anxiety disorder || id:finn-b-F5_GAD	Taurine levels	Inverse variance weighted	6	-0.270259	0.20917	0.196337	-0.680232	0.139713	0.763181	0.506499	1.14994
GCST90200950	finn-b-F5_GAD	Generalized anxiety disorder || id:finn-b-F5_GAD	Glucose to mannitol to sorbitol ratio	MR Egger	16	0.359103	0.26475	0.196449	-0.159807	0.878014	1.43204	0.852308	2.40612
GCST90200849	finn-b-F5_GAD	Generalized anxiety disorder || id:finn-b-F5_GAD	Adenosine 5\'-monophosphate (AMP) to threonine ratio	MR Egger	13	0.552366	0.401969	0.196745	-0.235493	1.34022	1.73736	0.790182	3.8199
GCST90200283	finn-b-F5_GAD	Generalized anxiety disorder || id:finn-b-F5_GAD	3-ureidopropionate levels	Weighted mode	11	0.298788	0.216111	0.19689	-0.124788	0.722365	1.34822	0.882684	2.0593
GCST90200540	finn-b-F5_GAD	Generalized anxiety disorder || id:finn-b-F5_GAD	X-15461 levels	Inverse variance weighted	10	0.16035	0.124266	0.196917	-0.0832102	0.403911	1.17392	0.920158	1.49767
GCST90201019	finn-b-F5_GAD	Generalized anxiety disorder || id:finn-b-F5_GAD	Glucuronate to etiocholanolone glucuronide ratio	Weighted median	12	0.146044	0.113253	0.197208	-0.0759306	0.36802	1.15725	0.92688	1.44487
GCST90200793	finn-b-F5_GAD	Generalized anxiety disorder || id:finn-b-F5_GAD	Glycolithocholate to glycolithocholate sulfate ratio	MR Egger	17	-0.196749	0.145806	0.197228	-0.48253	0.089031	0.821396	0.61722	1.09311
GCST90199886	finn-b-F5_GAD	Generalized anxiety disorder || id:finn-b-F5_GAD	3-methylglutaconate levels	MR Egger	13	-0.134513	0.0980028	0.197231	-0.326599	0.0575724	0.874141	0.721373	1.05926
GCST90200217	finn-b-F5_GAD	Generalized anxiety disorder || id:finn-b-F5_GAD	(2,4 or 2,5)-dimethylphenol sulfate levels	Inverse variance weighted	10	-0.131552	0.102037	0.197308	-0.331544	0.0684404	0.876734	0.717814	1.07084
GCST90200423	finn-b-F5_GAD	Generalized anxiety disorder || id:finn-b-F5_GAD	Spermidine levels	MR Egger	13	0.503394	0.36697	0.197468	-0.215868	1.22266	1.65433	0.805842	3.39619
GCST90200992	finn-b-F5_GAD	Generalized anxiety disorder || id:finn-b-F5_GAD	Alanine to asparagine ratio	Inverse variance weighted	20	0.0855453	0.0663831	0.197516	-0.0445655	0.215656	1.08931	0.956413	1.24068
GCST90199727	finn-b-F5_GAD	Generalized anxiety disorder || id:finn-b-F5_GAD	1-oleoyl-GPC (18:1) levels	Inverse variance weighted	8	-0.214867	0.166775	0.197621	-0.541747	0.112013	0.806649	0.581731	1.11853
GCST90199709	finn-b-F5_GAD	Generalized anxiety disorder || id:finn-b-F5_GAD	Adrenate (22:4n6) levels	Weighted median	9	-0.16394	0.127255	0.197651	-0.41336	0.085481	0.848793	0.661424	1.08924
GCST90200893	finn-b-F5_GAD	Generalized anxiety disorder || id:finn-b-F5_GAD	Taurine to cysteine ratio	Weighted mode	10	0.387728	0.278963	0.197976	-0.159038	0.934495	1.47363	0.852964	2.54593
GCST90199639	finn-b-F5_GAD	Generalized anxiety disorder || id:finn-b-F5_GAD	Imidazole lactate levels	Simple mode	17	0.212926	0.158588	0.198129	-0.0979059	0.523758	1.23729	0.906734	1.68836
GCST90200644	finn-b-F5_GAD	Generalized anxiety disorder || id:finn-b-F5_GAD	X-24728 levels	Inverse variance weighted	15	0.137571	0.107007	0.198576	-0.0721635	0.347305	1.14748	0.930379	1.41525
GCST90199890	finn-b-F5_GAD	Generalized anxiety disorder || id:finn-b-F5_GAD	4-hydroxyglutamate levels	Inverse variance weighted	17	0.121466	0.0944849	0.198597	-0.0637246	0.306656	1.12915	0.938263	1.35887
GCST90200378	finn-b-F5_GAD	Generalized anxiety disorder || id:finn-b-F5_GAD	Cortisol levels (plasma)	Simple mode	10	-0.364098	0.262375	0.198621	-0.878353	0.150158	0.694823	0.415467	1.16202
GCST90200373	finn-b-F5_GAD	Generalized anxiety disorder || id:finn-b-F5_GAD	Gluconate levels	Weighted mode	13	0.0663899	0.0488128	0.198804	-0.0292831	0.162063	1.06864	0.971142	1.17593
GCST90199702	finn-b-F5_GAD	Generalized anxiety disorder || id:finn-b-F5_GAD	5-hydroxyhexanoate levels	Inverse variance weighted	11	0.161799	0.125955	0.19894	-0.0850725	0.40867	1.17562	0.918446	1.50482
GCST90200298	finn-b-F5_GAD	Generalized anxiety disorder || id:finn-b-F5_GAD	3-hydroxy-3-methylglutarate levels	MR Egger	11	-0.511731	0.369506	0.199444	-1.23596	0.2125	0.599457	0.290555	1.23677
GCST90200710	finn-b-F5_GAD	Generalized anxiety disorder || id:finn-b-F5_GAD	X-13431 levels	Simple mode	18	0.215353	0.161319	0.199496	-0.100832	0.531538	1.2403	0.904085	1.70155
GCST90200865	finn-b-F5_GAD	Generalized anxiety disorder || id:finn-b-F5_GAD	Adenosine 5\'-monophosphate (AMP) to histidine ratio	Simple mode	11	0.50717	0.369225	0.199571	-0.216511	1.23085	1.66058	0.805324	3.42414
GCST90199852	finn-b-F5_GAD	Generalized anxiety disorder || id:finn-b-F5_GAD	5alpha-androstan-3beta,17alpha-diol disulfate levels	Simple mode	13	-0.241363	0.177825	0.199664	-0.589901	0.107174	0.785556	0.554382	1.11313
GCST90199876	finn-b-F5_GAD	Generalized anxiety disorder || id:finn-b-F5_GAD	Palmitoyl sphingomyelin (d18:1/16:0) levels	Inverse variance weighted	19	0.125419	0.0978053	0.199725	-0.0662793	0.317118	1.13362	0.935869	1.37316
GCST90199768	finn-b-F5_GAD	Generalized anxiety disorder || id:finn-b-F5_GAD	Phenylacetylglutamine levels	Inverse variance weighted	12	0.173706	0.135533	0.199965	-0.0919387	0.439351	1.18971	0.912161	1.5517
GCST90200710	finn-b-F5_GAD	Generalized anxiety disorder || id:finn-b-F5_GAD	X-13431 levels	Inverse variance weighted	18	0.0602383	0.0470353	0.200297	-0.0319508	0.152427	1.06209	0.968554	1.16466
GCST90200451	finn-b-F5_GAD	Generalized anxiety disorder || id:finn-b-F5_GAD	Nonadecanoate (19:0) levels	MR Egger	14	0.334539	0.247046	0.200638	-0.14967	0.818748	1.3973	0.860992	2.26766
GCST90200584	finn-b-F5_GAD	Generalized anxiety disorder || id:finn-b-F5_GAD	X-21736 levels	Weighted mode	19	-0.27729	0.208839	0.200848	-0.686615	0.132035	0.757835	0.503277	1.14115
GCST90200234	finn-b-F5_GAD	Generalized anxiety disorder || id:finn-b-F5_GAD	Picolinoylglycine levels	Simple mode	13	-0.385935	0.285252	0.201008	-0.945028	0.173158	0.679815	0.388669	1.18905
GCST90200363	finn-b-F5_GAD	Generalized anxiety disorder || id:finn-b-F5_GAD	Phosphocholine levels	Weighted median	18	-0.0740436	0.057926	0.201163	-0.187579	0.0394913	0.928631	0.828964	1.04028
GCST90199771	finn-b-F5_GAD	Generalized anxiety disorder || id:finn-b-F5_GAD	7-methylguanine levels	Inverse variance weighted	12	-0.149881	0.117309	0.201368	-0.379806	0.0800439	0.86081	0.683994	1.08333
GCST90200590	finn-b-F5_GAD	Generalized anxiety disorder || id:finn-b-F5_GAD	X-21470 levels	MR Egger	14	-0.237223	0.175525	0.201461	-0.581252	0.106806	0.788815	0.559198	1.11272
GCST90200591	finn-b-F5_GAD	Generalized anxiety disorder || id:finn-b-F5_GAD	X-21383 levels	Simple mode	15	-0.353731	0.263986	0.201602	-0.871143	0.163681	0.702064	0.418473	1.17784
GCST90199750	finn-b-F5_GAD	Generalized anxiety disorder || id:finn-b-F5_GAD	Laurylcarnitine levels	Weighted mode	14	0.305473	0.227115	0.201616	-0.139673	0.750618	1.35727	0.869643	2.11831
GCST90200414	finn-b-F5_GAD	Generalized anxiety disorder || id:finn-b-F5_GAD	Myristate (14:0) levels	Weighted median	11	-0.246497	0.193271	0.20217	-0.625308	0.132314	0.781534	0.535096	1.14147
GCST90200250	finn-b-F5_GAD	Generalized anxiety disorder || id:finn-b-F5_GAD	Deoxycholic acid 12-sulfate levels	Inverse variance weighted	13	-0.0862221	0.0676155	0.202244	-0.218748	0.0463042	0.91739	0.803524	1.04739
GCST90200393	finn-b-F5_GAD	Generalized anxiety disorder || id:finn-b-F5_GAD	Phosphate levels (UKB data field 30810)	Inverse variance weighted	14	-0.134244	0.105383	0.20271	-0.340795	0.0723066	0.874377	0.711205	1.07498
GCST90200266	finn-b-F5_GAD	Generalized anxiety disorder || id:finn-b-F5_GAD	Cis-3,4-methyleneheptanoylcarnitine levels	Weighted mode	19	0.124851	0.0944856	0.202927	-0.0603407	0.310043	1.13298	0.941444	1.36348
GCST90199928	finn-b-F5_GAD	Generalized anxiety disorder || id:finn-b-F5_GAD	2-stearoyl-GPE (18:0) levels	MR Egger	18	0.286261	0.215636	0.202966	-0.136384	0.708907	1.33144	0.872507	2.03177
GCST90199923	finn-b-F5_GAD	Generalized anxiety disorder || id:finn-b-F5_GAD	N-palmitoylglycine levels	Weighted mode	13	-0.119563	0.0887851	0.202975	-0.293582	0.0544558	0.887308	0.745588	1.05597
GCST90200637	finn-b-F5_GAD	Generalized anxiety disorder || id:finn-b-F5_GAD	X-24531 levels	Inverse variance weighted	12	-0.124266	0.0976179	0.203025	-0.315597	0.0670653	0.883145	0.729353	1.06937
GCST90199836	finn-b-F5_GAD	Generalized anxiety disorder || id:finn-b-F5_GAD	N-methylproline levels	Simple mode	10	0.402317	0.293314	0.203401	-0.172578	0.977213	1.49529	0.841493	2.65704
GCST90199633	finn-b-F5_GAD	Generalized anxiety disorder || id:finn-b-F5_GAD	Suberate (C8-DC) levels	Inverse variance weighted	14	-0.110472	0.0868864	0.203567	-0.28077	0.0598252	0.895411	0.755202	1.06165
GCST90200524	finn-b-F5_GAD	Generalized anxiety disorder || id:finn-b-F5_GAD	X-13695 levels	Weighted mode	9	-0.258764	0.186912	0.203619	-0.625111	0.107583	0.772005	0.535202	1.11358
GCST90200072	finn-b-F5_GAD	Generalized anxiety disorder || id:finn-b-F5_GAD	Thioproline levels	Weighted mode	10	-0.219523	0.160159	0.203693	-0.533436	0.0943895	0.802902	0.586586	1.09899
GCST90199729	finn-b-F5_GAD	Generalized anxiety disorder || id:finn-b-F5_GAD	Piperine levels	MR Egger	15	0.316844	0.23678	0.203787	-0.147244	0.780932	1.37279	0.863084	2.18351
GCST90200425	finn-b-F5_GAD	Generalized anxiety disorder || id:finn-b-F5_GAD	Betaine levels	Weighted mode	15	0.143189	0.10754	0.204298	-0.0675881	0.353967	1.15395	0.934645	1.42471
GCST90200689	finn-b-F5_GAD	Generalized anxiety disorder || id:finn-b-F5_GAD	N6-methyllysine levels	Weighted median	16	-0.0413526	0.032584	0.204402	-0.105217	0.0225119	0.959491	0.900129	1.02277
GCST90199668	finn-b-F5_GAD	Generalized anxiety disorder || id:finn-b-F5_GAD	Hexanoylcarnitine levels (Biocrates platform)	Simple mode	14	0.232037	0.173801	0.204762	-0.108613	0.572687	1.26117	0.897077	1.77303
GCST90199982	finn-b-F5_GAD	Generalized anxiety disorder || id:finn-b-F5_GAD	4-vinylguaiacol sulfate levels	Weighted median	5	0.286037	0.225582	0.204799	-0.156103	0.728177	1.33114	0.855471	2.0713
GCST90199753	finn-b-F5_GAD	Generalized anxiety disorder || id:finn-b-F5_GAD	Gamma-glutamyltryptophan levels	Inverse variance weighted	16	-0.124913	0.0985356	0.204907	-0.318043	0.0682168	0.882574	0.727572	1.0706
GCST90200851	finn-b-F5_GAD	Generalized anxiety disorder || id:finn-b-F5_GAD	Adenosine 5\'-monophosphate (AMP) to glycine ratio	Weighted median	14	0.138242	0.109225	0.205633	-0.0758384	0.352322	1.14825	0.926966	1.42237
GCST90199641	finn-b-F5_GAD	Generalized anxiety disorder || id:finn-b-F5_GAD	Glucuronate levels	Inverse variance weighted	8	0.201834	0.159496	0.20571	-0.110778	0.514447	1.22365	0.895138	1.67271
GCST90200121	finn-b-F5_GAD	Generalized anxiety disorder || id:finn-b-F5_GAD	Ceramide (d18:1/17:0, d17:1/18:0) levels	Weighted median	14	-0.134667	0.10648	0.205971	-0.343367	0.0740331	0.874007	0.709378	1.07684
GCST90199835	finn-b-F5_GAD	Generalized anxiety disorder || id:finn-b-F5_GAD	5alpha-androstan-3beta,17beta-diol disulfate levels	MR Egger	16	-0.132598	0.0999876	0.206022	-0.328573	0.0633779	0.875817	0.71995	1.06543
GCST90199649	finn-b-F5_GAD	Generalized anxiety disorder || id:finn-b-F5_GAD	1-stearoyl-2-arachidonoyl-GPI (18:0/20:4) levels	Inverse variance weighted	17	-0.0931564	0.0737069	0.206275	-0.237622	0.0513092	0.911051	0.788501	1.05265
GCST90200078	finn-b-F5_GAD	Generalized anxiety disorder || id:finn-b-F5_GAD	1-myristoyl-2-arachidonoyl-GPC (14:0/20:4) levels	Simple mode	18	0.286854	0.218344	0.206377	-0.1411	0.714808	1.33223	0.868403	2.04379
GCST90200329	finn-b-F5_GAD	Generalized anxiety disorder || id:finn-b-F5_GAD	3-phosphoglycerate levels	Weighted mode	12	0.374635	0.279056	0.206479	-0.172313	0.921584	1.45446	0.841715	2.51327
GCST90200451	finn-b-F5_GAD	Generalized anxiety disorder || id:finn-b-F5_GAD	Nonadecanoate (19:0) levels	Simple mode	14	-0.37176	0.279871	0.206919	-0.920306	0.176787	0.68952	0.398397	1.19338
GCST90200779	finn-b-F5_GAD	Generalized anxiety disorder || id:finn-b-F5_GAD	Pyruvate to N-acetylneuraminate ratio	Weighted median	17	-0.169382	0.134257	0.207083	-0.432526	0.0937616	0.844186	0.648868	1.0983
GCST90200968	finn-b-F5_GAD	Generalized anxiety disorder || id:finn-b-F5_GAD	Phosphate to 5-oxoproline ratio	Inverse variance weighted	13	0.0982576	0.0778928	0.207148	-0.0544123	0.250927	1.10325	0.947042	1.28522
GCST90199661	finn-b-F5_GAD	Generalized anxiety disorder || id:finn-b-F5_GAD	Maleate levels	Weighted mode	11	-0.37765	0.280015	0.207189	-0.92648	0.17118	0.68547	0.395945	1.1867
GCST90199953	finn-b-F5_GAD	Generalized anxiety disorder || id:finn-b-F5_GAD	3-methoxytyramine sulfate levels	Inverse variance weighted	9	-0.125073	0.0991863	0.207311	-0.319478	0.0693319	0.882432	0.726528	1.07179
GCST90199930	finn-b-F5_GAD	Generalized anxiety disorder || id:finn-b-F5_GAD	(R)-3-hydroxybutyrylcarnitine levels	Weighted median	10	-0.234682	0.18624	0.20763	-0.599712	0.130348	0.790822	0.548969	1.13922
GCST90201011	finn-b-F5_GAD	Generalized anxiety disorder || id:finn-b-F5_GAD	3-methyl-2-oxovalerate to 4-methyl-2-oxopentanoate ratio	MR Egger	8	0.360436	0.255306	0.207713	-0.139964	0.860836	1.43395	0.869389	2.36514
GCST90200234	finn-b-F5_GAD	Generalized anxiety disorder || id:finn-b-F5_GAD	Picolinoylglycine levels	Weighted median	13	0.194027	0.154019	0.207756	-0.10785	0.495904	1.21413	0.897762	1.64198
GCST90200130	finn-b-F5_GAD	Generalized anxiety disorder || id:finn-b-F5_GAD	Linoleoylcholine levels	Weighted mode	15	-0.320598	0.242805	0.207885	-0.796496	0.155301	0.725715	0.450906	1.16801
GCST90200442	finn-b-F5_GAD	Generalized anxiety disorder || id:finn-b-F5_GAD	Valine levels	Weighted median	8	-0.278476	0.221119	0.207888	-0.711869	0.154917	0.756936	0.490726	1.16756
GCST90200160	finn-b-F5_GAD	Generalized anxiety disorder || id:finn-b-F5_GAD	Trans-2-hexenoylglycine levels	Weighted mode	14	-0.165244	0.124707	0.207971	-0.409671	0.0791821	0.847687	0.663869	1.0824
GCST90200421	finn-b-F5_GAD	Generalized anxiety disorder || id:finn-b-F5_GAD	Salicylate levels	Weighted median	16	-0.190139	0.151067	0.20816	-0.486231	0.105952	0.826844	0.61494	1.11177
GCST90200458	finn-b-F5_GAD	Generalized anxiety disorder || id:finn-b-F5_GAD	X-11315 levels	MR Egger	15	0.193944	0.146434	0.20817	-0.0930677	0.480955	1.21403	0.911132	1.61762
GCST90200735	finn-b-F5_GAD	Generalized anxiety disorder || id:finn-b-F5_GAD	Arginine to ornithine ratio	Weighted mode	20	0.305065	0.2342	0.208286	-0.153967	0.764097	1.35671	0.8573	2.14705
GCST90200026	finn-b-F5_GAD	Generalized anxiety disorder || id:finn-b-F5_GAD	Glycodeoxycholate 3-sulfate levels	Weighted mode	17	-0.0628096	0.0479058	0.208327	-0.156705	0.0310857	0.939122	0.854956	1.03157
GCST90200080	finn-b-F5_GAD	Generalized anxiety disorder || id:finn-b-F5_GAD	1-palmitoyl-2-oleoyl-GPI (16:0/18:1) levels	Weighted median	15	0.160149	0.127323	0.208457	-0.0894034	0.409701	1.17369	0.914477	1.50637
GCST90200590	finn-b-F5_GAD	Generalized anxiety disorder || id:finn-b-F5_GAD	X-21470 levels	Weighted median	14	-0.112374	0.0894039	0.208782	-0.287605	0.062858	0.89371	0.750057	1.06488
GCST90200479	finn-b-F5_GAD	Generalized anxiety disorder || id:finn-b-F5_GAD	X-12283 levels	Inverse variance weighted	14	0.139963	0.111357	0.208794	-0.0782964	0.358222	1.15023	0.92469	1.43078
GCST90199736	finn-b-F5_GAD	Generalized anxiety disorder || id:finn-b-F5_GAD	Alpha-hydroxyisovalerate levels	Inverse variance weighted	15	0.0989792	0.0787632	0.208874	-0.0553966	0.253355	1.10404	0.94611	1.28834
GCST90199732	finn-b-F5_GAD	Generalized anxiety disorder || id:finn-b-F5_GAD	1-stearoyl-gpc (18:0) levels	Weighted median	16	-0.15999	0.127317	0.20889	-0.409532	0.0895521	0.852152	0.663961	1.09368
GCST90199757	finn-b-F5_GAD	Generalized anxiety disorder || id:finn-b-F5_GAD	1,3,7-trimethylurate levels	MR Egger	16	0.330547	0.250965	0.208956	-0.161345	0.822438	1.39173	0.850998	2.27604
GCST90200207	finn-b-F5_GAD	Generalized anxiety disorder || id:finn-b-F5_GAD	Methyl vanillate sulfate levels	Inverse variance weighted	9	-0.122834	0.0977698	0.208985	-0.314463	0.0687946	0.88441	0.730181	1.07122
GCST90200314	finn-b-F5_GAD	Generalized anxiety disorder || id:finn-b-F5_GAD	N-acetylneuraminate levels	Weighted median	19	0.193752	0.154222	0.209	-0.108523	0.496028	1.2138	0.897158	1.64218
GCST90200285	finn-b-F5_GAD	Generalized anxiety disorder || id:finn-b-F5_GAD	Eicosenedioate (C20:1-DC) levels	Weighted mode	10	-0.239543	0.177352	0.209782	-0.587154	0.108067	0.786987	0.555907	1.11412
GCST90199809	finn-b-F5_GAD	Generalized anxiety disorder || id:finn-b-F5_GAD	Taurolithocholate 3-sulfate levels	Inverse variance weighted	13	0.126568	0.100922	0.209799	-0.0712389	0.324375	1.13493	0.931239	1.38317
GCST90200423	finn-b-F5_GAD	Generalized anxiety disorder || id:finn-b-F5_GAD	Spermidine levels	Inverse variance weighted	13	0.146073	0.116479	0.209815	-0.0822251	0.374371	1.15728	0.921065	1.45408
GCST90199623	finn-b-F5_GAD	Generalized anxiety disorder || id:finn-b-F5_GAD	Maltotriose levels	Weighted mode	7	0.368806	0.262729	0.209977	-0.146143	0.883755	1.44601	0.864034	2.41997
GCST90200737	finn-b-F5_GAD	Generalized anxiety disorder || id:finn-b-F5_GAD	Adenosine 5\'-diphosphate (ADP) to 2\'-deoxyuridine ratio	MR Egger	11	0.328517	0.243484	0.210223	-0.148712	0.805746	1.38891	0.861817	2.23837
GCST90200026	finn-b-F5_GAD	Generalized anxiety disorder || id:finn-b-F5_GAD	Glycodeoxycholate 3-sulfate levels	MR Egger	17	-0.0796725	0.060901	0.210489	-0.199039	0.0396936	0.923419	0.819518	1.04049
GCST90200681	finn-b-F5_GAD	Generalized anxiety disorder || id:finn-b-F5_GAD	Orotidine levels	Inverse variance weighted	20	-0.0383066	0.0305916	0.210499	-0.0982661	0.0216529	0.962418	0.906408	1.02189
GCST90200644	finn-b-F5_GAD	Generalized anxiety disorder || id:finn-b-F5_GAD	X-24728 levels	Weighted mode	15	0.344664	0.262729	0.210672	-0.170285	0.859613	1.41152	0.843425	2.36225
GCST90200820	finn-b-F5_GAD	Generalized anxiety disorder || id:finn-b-F5_GAD	Adenosine 5\'-diphosphate (ADP) to valine ratio	MR Egger	15	-0.289727	0.22013	0.210856	-0.721182	0.141729	0.748468	0.486177	1.15226
GCST90200531	finn-b-F5_GAD	Generalized anxiety disorder || id:finn-b-F5_GAD	X-16964 levels	Simple mode	11	-0.370555	0.277534	0.211419	-0.914522	0.173413	0.690351	0.400708	1.18936
GCST90200719	finn-b-F5_GAD	Generalized anxiety disorder || id:finn-b-F5_GAD	Adenosine 3\',5\'-cyclic monophosphate (cAMP) to adenosine 5\'-monophosphate (AMP) ratio	Inverse variance weighted	4	-0.242244	0.193917	0.211586	-0.622321	0.137833	0.784865	0.536697	1.14778
GCST90200536	finn-b-F5_GAD	Generalized anxiety disorder || id:finn-b-F5_GAD	X-17328 levels	Weighted median	11	-0.185284	0.148374	0.211753	-0.476098	0.10553	0.830868	0.621203	1.1113
GCST90200168	finn-b-F5_GAD	Generalized anxiety disorder || id:finn-b-F5_GAD	Hydroxyasparagine levels	Simple mode	13	0.381203	0.288994	0.211762	-0.185224	0.947631	1.46405	0.830918	2.57959
GCST90200617	finn-b-F5_GAD	Generalized anxiety disorder || id:finn-b-F5_GAD	X-23665 levels	Weighted median	7	-0.163526	0.130955	0.211766	-0.420198	0.0931451	0.849144	0.656917	1.09762
GCST90200168	finn-b-F5_GAD	Generalized anxiety disorder || id:finn-b-F5_GAD	Hydroxyasparagine levels	Weighted mode	13	0.35745	0.271049	0.211862	-0.173806	0.888705	1.42968	0.84046	2.43198
GCST90200785	finn-b-F5_GAD	Generalized anxiety disorder || id:finn-b-F5_GAD	Cysteine to 5-oxoproline ratio	Simple mode	11	0.209483	0.157251	0.212372	-0.0987296	0.517695	1.23304	0.905988	1.67815
GCST90200614	finn-b-F5_GAD	Generalized anxiety disorder || id:finn-b-F5_GAD	X-23780 levels	Weighted mode	15	-0.194721	0.149032	0.212414	-0.486823	0.0973809	0.823064	0.614576	1.10228
GCST90199939	finn-b-F5_GAD	Generalized anxiety disorder || id:finn-b-F5_GAD	4-methylcatechol sulfate levels	Simple mode	13	-0.424888	0.322692	0.212532	-1.05736	0.207588	0.653843	0.34737	1.23071
GCST90200258	finn-b-F5_GAD	Generalized anxiety disorder || id:finn-b-F5_GAD	2-hydroxy-4-(methylthio)butanoic acid levels	Inverse variance weighted	18	-0.0624675	0.0501149	0.212586	-0.160693	0.0357577	0.939444	0.851554	1.0364
GCST90200614	finn-b-F5_GAD	Generalized anxiety disorder || id:finn-b-F5_GAD	X-23780 levels	Simple mode	15	0.402	0.308109	0.213025	-0.201895	1.00589	1.49481	0.817181	2.73435
GCST90200891	finn-b-F5_GAD	Generalized anxiety disorder || id:finn-b-F5_GAD	Salicylate to caprylate (8:0) ratio	Weighted mode	11	-0.240176	0.180709	0.213348	-0.594365	0.114013	0.78649	0.551913	1.12077
GCST90200615	finn-b-F5_GAD	Generalized anxiety disorder || id:finn-b-F5_GAD	X-23974 levels	Weighted median	10	-0.209078	0.168067	0.213494	-0.538489	0.120333	0.811332	0.583629	1.12787
GCST90199876	finn-b-F5_GAD	Generalized anxiety disorder || id:finn-b-F5_GAD	Palmitoyl sphingomyelin (d18:1/16:0) levels	MR Egger	19	0.298392	0.231014	0.21376	-0.154395	0.75118	1.34769	0.856933	2.1195
GCST90200896	finn-b-F5_GAD	Generalized anxiety disorder || id:finn-b-F5_GAD	Inosine to EDTA ratio	Weighted mode	16	0.267186	0.205796	0.213792	-0.136175	0.670547	1.30628	0.87269	1.95531
GCST90200561	finn-b-F5_GAD	Generalized anxiety disorder || id:finn-b-F5_GAD	X-18779 levels	MR Egger	5	-0.631656	0.401595	0.213803	-1.41878	0.155471	0.531711	0.242009	1.16821
GCST90200446	finn-b-F5_GAD	Generalized anxiety disorder || id:finn-b-F5_GAD	Arachidate (20:0) levels	Simple mode	6	0.398558	0.280096	0.214037	-0.15043	0.947547	1.48968	0.860338	2.57937
GCST90199907	finn-b-F5_GAD	Generalized anxiety disorder || id:finn-b-F5_GAD	S-methylcysteine sulfoxide levels	Weighted median	9	-0.223307	0.179719	0.214038	-0.575555	0.128941	0.799869	0.562392	1.13762
GCST90200599	finn-b-F5_GAD	Generalized anxiety disorder || id:finn-b-F5_GAD	X-23639 levels	MR Egger	12	0.598699	0.451238	0.214076	-0.285727	1.48313	1.81975	0.751467	4.4067
GCST90200184	finn-b-F5_GAD	Generalized anxiety disorder || id:finn-b-F5_GAD	3-formylindole levels	Weighted mode	17	0.0958579	0.0741092	0.214212	-0.0493962	0.241112	1.1006	0.951804	1.27266
GCST90200679	finn-b-F5_GAD	Generalized anxiety disorder || id:finn-b-F5_GAD	N-acetylarginine levels	Inverse variance weighted	17	-0.0526111	0.0423713	0.214359	-0.135659	0.0304366	0.948749	0.87314	1.0309
GCST90199933	finn-b-F5_GAD	Generalized anxiety disorder || id:finn-b-F5_GAD	3b-hydroxy-5-cholenoic acid levels	Weighted median	14	0.145392	0.117118	0.214453	-0.0841597	0.374944	1.15649	0.919284	1.45491
GCST90200359	finn-b-F5_GAD	Generalized anxiety disorder || id:finn-b-F5_GAD	5-methylthioadenosine (mta) levels	Inverse variance weighted	14	-0.139893	0.112739	0.214659	-0.360862	0.0810757	0.869451	0.697075	1.08445
GCST90200610	finn-b-F5_GAD	Generalized anxiety disorder || id:finn-b-F5_GAD	X-23593 levels	Weighted mode	12	-0.197496	0.150004	0.214743	-0.491505	0.0965118	0.820783	0.611705	1.10132
GCST90200929	finn-b-F5_GAD	Generalized anxiety disorder || id:finn-b-F5_GAD	Glycerol to carnitine ratio	MR Egger	16	0.156288	0.120264	0.214749	-0.0794289	0.392005	1.16916	0.923644	1.47995
GCST90199752	finn-b-F5_GAD	Generalized anxiety disorder || id:finn-b-F5_GAD	Epiandrosterone sulfate levels	Simple mode	15	-0.195897	0.151013	0.215528	-0.491883	0.10009	0.822097	0.611474	1.10527
GCST90200880	finn-b-F5_GAD	Generalized anxiety disorder || id:finn-b-F5_GAD	Glutarate (C5-DC) to salicylate ratio	Simple mode	14	0.269251	0.206941	0.215813	-0.136353	0.674855	1.30898	0.872534	1.96375
GCST90200144	finn-b-F5_GAD	Generalized anxiety disorder || id:finn-b-F5_GAD	Dihomo-linoleoylcarnitine (C20:2) levels	Weighted mode	18	-0.147132	0.114468	0.215907	-0.37149	0.0772266	0.86318	0.689706	1.08029
GCST90200859	finn-b-F5_GAD	Generalized anxiety disorder || id:finn-b-F5_GAD	Adenosine 5\'-monophosphate (AMP) to asparagine ratio	Weighted median	13	0.184122	0.148809	0.215976	-0.107544	0.475788	1.20216	0.898037	1.60928
GCST90200426	finn-b-F5_GAD	Generalized anxiety disorder || id:finn-b-F5_GAD	Xylose levels	Inverse variance weighted	9	-0.134429	0.108698	0.21619	-0.347477	0.0786187	0.874215	0.706468	1.08179
GCST90199879	finn-b-F5_GAD	Generalized anxiety disorder || id:finn-b-F5_GAD	Ergothioneine levels	Inverse variance weighted	11	0.046437	0.03756	0.216332	-0.0271807	0.120055	1.04753	0.973185	1.12756
GCST90200642	finn-b-F5_GAD	Generalized anxiety disorder || id:finn-b-F5_GAD	X-24795 levels	Weighted mode	15	0.158013	0.122044	0.216363	-0.0811934	0.39722	1.17118	0.922015	1.48768
GCST90201020	finn-b-F5_GAD	Generalized anxiety disorder || id:finn-b-F5_GAD	Paraxanthine to 5-acetylamino-6-formylamino-3-methyluracil ratio	MR Egger	11	0.0795627	0.0598445	0.216398	-0.0377326	0.196858	1.08281	0.96297	1.21757
GCST90199662	finn-b-F5_GAD	Generalized anxiety disorder || id:finn-b-F5_GAD	Isovalerate (i5:0) levels	Inverse variance weighted	10	0.17175	0.138968	0.216496	-0.100627	0.444127	1.18738	0.90427	1.55913
GCST90199874	finn-b-F5_GAD	Generalized anxiety disorder || id:finn-b-F5_GAD	S-methylmethionine levels	Inverse variance weighted	9	0.163943	0.132672	0.216569	-0.0960936	0.42398	1.17815	0.908379	1.52803
GCST90199774	finn-b-F5_GAD	Generalized anxiety disorder || id:finn-b-F5_GAD	Oleoylcarnitine levels	Weighted median	10	-0.195572	0.158327	0.21674	-0.505892	0.114748	0.822364	0.602967	1.12159
GCST90200106	finn-b-F5_GAD	Generalized anxiety disorder || id:finn-b-F5_GAD	4-hydroxyphenylacetylglutamine levels	Weighted median	14	0.18468	0.149555	0.216879	-0.108447	0.477808	1.20283	0.897227	1.61254
GCST90199860	finn-b-F5_GAD	Generalized anxiety disorder || id:finn-b-F5_GAD	Andro steroid monosulfate C19H28O6S (1) levels	Inverse variance weighted	23	0.0714838	0.0578889	0.216889	-0.0419785	0.184946	1.0741	0.95889	1.20315
GCST90200785	finn-b-F5_GAD	Generalized anxiety disorder || id:finn-b-F5_GAD	Cysteine to 5-oxoproline ratio	Weighted median	11	0.109267	0.088601	0.217482	-0.0643906	0.282925	1.11546	0.937639	1.32701
GCST90200473	finn-b-F5_GAD	Generalized anxiety disorder || id:finn-b-F5_GAD	X-11795 levels	Inverse variance weighted	10	0.184502	0.149623	0.217533	-0.108759	0.477763	1.20262	0.896947	1.61246
GCST90200360	finn-b-F5_GAD	Generalized anxiety disorder || id:finn-b-F5_GAD	Cortisone levels	Weighted median	8	0.255389	0.207134	0.217589	-0.150594	0.661373	1.29096	0.860197	1.93745
GCST90201016	finn-b-F5_GAD	Generalized anxiety disorder || id:finn-b-F5_GAD	Bilirubin (Z,Z) to etiocholanolone glucuronide ratio	Inverse variance weighted	22	0.0651521	0.0528531	0.217687	-0.0384399	0.168744	1.06732	0.96229	1.18382
GCST90199713	finn-b-F5_GAD	Generalized anxiety disorder || id:finn-b-F5_GAD	Docosapentaenoate n3 DPA; 22:5n3 levels	Weighted median	12	-0.19467	0.158091	0.218183	-0.504529	0.115189	0.823107	0.60379	1.12209
GCST90200582	finn-b-F5_GAD	Generalized anxiety disorder || id:finn-b-F5_GAD	X-21752 levels	Weighted median	11	0.241957	0.19654	0.21829	-0.14326	0.627175	1.27374	0.866529	1.87231
GCST90199744	finn-b-F5_GAD	Generalized anxiety disorder || id:finn-b-F5_GAD	Eicosenoate (20:1) levels	Inverse variance weighted	14	-0.151013	0.122676	0.218328	-0.391458	0.0894327	0.859837	0.67607	1.09355
GCST90199662	finn-b-F5_GAD	Generalized anxiety disorder || id:finn-b-F5_GAD	Isovalerate (i5:0) levels	Weighted mode	10	0.304703	0.230252	0.21835	-0.146591	0.755997	1.35622	0.863648	2.12973
GCST90200606	finn-b-F5_GAD	Generalized anxiety disorder || id:finn-b-F5_GAD	X-22509 levels	Inverse variance weighted	10	0.136178	0.110636	0.218372	-0.080668	0.353025	1.14589	0.9225	1.42337
GCST90199874	finn-b-F5_GAD	Generalized anxiety disorder || id:finn-b-F5_GAD	S-methylmethionine levels	Weighted median	9	0.209736	0.170503	0.218659	-0.12445	0.543923	1.23335	0.882982	1.72275
GCST90200722	finn-b-F5_GAD	Generalized anxiety disorder || id:finn-b-F5_GAD	S-adenosylhomocysteine (SAH) to leucine ratio	Simple mode	12	0.320458	0.245642	0.218671	-0.160999	0.801916	1.37776	0.851293	2.22981
GCST90200842	finn-b-F5_GAD	Generalized anxiety disorder || id:finn-b-F5_GAD	Citrate to oxalate (ethanedioate) ratio	Simple mode	10	-0.352763	0.266806	0.218726	-0.875701	0.170176	0.702744	0.41657	1.18551
GCST90200297	finn-b-F5_GAD	Generalized anxiety disorder || id:finn-b-F5_GAD	Ursodeoxycholate levels	Simple mode	13	-0.323271	0.249146	0.218843	-0.811598	0.165056	0.723778	0.444148	1.17946
GCST90199796	finn-b-F5_GAD	Generalized anxiety disorder || id:finn-b-F5_GAD	Docosapentaenoate (n6 DPA; 22:5n6) levels	Weighted median	8	-0.215685	0.175479	0.219026	-0.559625	0.128254	0.805989	0.571423	1.13684
GCST90200340	finn-b-F5_GAD	Generalized anxiety disorder || id:finn-b-F5_GAD	1-palmitoyl-2-oleoyl-gpc (16:0/18:1) levels	Simple mode	14	0.392272	0.30377	0.219073	-0.203117	0.987661	1.48034	0.816183	2.68495
GCST90199749	finn-b-F5_GAD	Generalized anxiety disorder || id:finn-b-F5_GAD	Gamma-glutamylthreonine levels	Weighted mode	19	0.174538	0.137168	0.219409	-0.0943111	0.443386	1.1907	0.91	1.55797
GCST90200030	finn-b-F5_GAD	Generalized anxiety disorder || id:finn-b-F5_GAD	1,2-dilinoleoyl-GPC (18:2/18:2) levels	Inverse variance weighted	10	0.107004	0.0871377	0.219454	-0.0637863	0.277793	1.11294	0.938205	1.32021
GCST90200827	finn-b-F5_GAD	Generalized anxiety disorder || id:finn-b-F5_GAD	Phosphate to N-palmitoyl-sphingosine (d18:1 to 16:0) ratio	MR Egger	11	0.278434	0.211099	0.219749	-0.13532	0.692187	1.32106	0.873437	1.99808
GCST90200830	finn-b-F5_GAD	Generalized anxiety disorder || id:finn-b-F5_GAD	Cholate to adenosine 3\',5\'-cyclic monophosphate (cAMP) ratio	Inverse variance weighted	12	-0.122862	0.100163	0.219964	-0.319182	0.0734572	0.884385	0.726744	1.07622
GCST90199955	finn-b-F5_GAD	Generalized anxiety disorder || id:finn-b-F5_GAD	Ferulic acid 4-sulfate levels	MR Egger	21	-0.163255	0.128739	0.220079	-0.415585	0.089074	0.849374	0.659954	1.09316
GCST90200952	finn-b-F5_GAD	Generalized anxiety disorder || id:finn-b-F5_GAD	Adenosine 5\'-diphosphate (ADP) to cytidine ratio	Weighted median	4	0.227636	0.185641	0.220116	-0.136219	0.591492	1.25563	0.872651	1.80668
GCST90200181	finn-b-F5_GAD	Generalized anxiety disorder || id:finn-b-F5_GAD	N,n,n-trimethyl-alanylproline betaine (tmap) levels	Simple mode	13	0.338815	0.261918	0.220152	-0.174544	0.852174	1.40328	0.83984	2.34474
GCST90200707	finn-b-F5_GAD	Generalized anxiety disorder || id:finn-b-F5_GAD	Glycine levels	MR Egger	12	-0.0944042	0.0722108	0.220356	-0.235937	0.0471291	0.909915	0.78983	1.04826
GCST90200142	finn-b-F5_GAD	Generalized anxiety disorder || id:finn-b-F5_GAD	Carotene diol (1) levels	Simple mode	20	-0.283064	0.223364	0.220369	-0.720856	0.154729	0.753472	0.486336	1.16734
GCST90200528	finn-b-F5_GAD	Generalized anxiety disorder || id:finn-b-F5_GAD	X-17146 levels	Simple mode	10	-0.360316	0.273963	0.220964	-0.897284	0.176652	0.697456	0.407675	1.19322
GCST90201011	finn-b-F5_GAD	Generalized anxiety disorder || id:finn-b-F5_GAD	3-methyl-2-oxovalerate to 4-methyl-2-oxopentanoate ratio	Weighted median	8	-0.235869	0.192814	0.221217	-0.613784	0.142046	0.789884	0.541299	1.15263
GCST90200708	finn-b-F5_GAD	Generalized anxiety disorder || id:finn-b-F5_GAD	X-12112 levels	Weighted median	18	-0.0418963	0.0342505	0.221242	-0.109027	0.0252347	0.958969	0.896706	1.02556
GCST90200600	finn-b-F5_GAD	Generalized anxiety disorder || id:finn-b-F5_GAD	X-23648 levels	Simple mode	9	-0.34617	0.261005	0.221354	-0.857739	0.165399	0.707392	0.42412	1.17986
GCST90200861	finn-b-F5_GAD	Generalized anxiety disorder || id:finn-b-F5_GAD	Histidine to phosphate ratio	MR Egger	19	0.18106	0.14268	0.221541	-0.0985914	0.460712	1.19849	0.906113	1.5852
GCST90200414	finn-b-F5_GAD	Generalized anxiety disorder || id:finn-b-F5_GAD	Myristate (14:0) levels	Simple mode	11	-0.384472	0.294992	0.221671	-0.962657	0.193714	0.68081	0.381877	1.21375
GCST90200102	finn-b-F5_GAD	Generalized anxiety disorder || id:finn-b-F5_GAD	1-palmitoleoyl-2-linolenoyl-GPC (16:1/18:3) levels	Inverse variance weighted	13	0.0984128	0.0805512	0.221805	-0.0594675	0.256293	1.10342	0.942266	1.29213
GCST90199689	finn-b-F5_GAD	Generalized anxiety disorder || id:finn-b-F5_GAD	Glycolithocholate levels	Weighted median	13	-0.146616	0.120086	0.222112	-0.381984	0.0887516	0.863625	0.682506	1.09281
GCST90200397	finn-b-F5_GAD	Generalized anxiety disorder || id:finn-b-F5_GAD	Palmitate (16:0) levels	Inverse variance weighted	12	-0.152675	0.12509	0.222267	-0.397852	0.0925012	0.858408	0.671762	1.09691
GCST90199890	finn-b-F5_GAD	Generalized anxiety disorder || id:finn-b-F5_GAD	4-hydroxyglutamate levels	Simple mode	17	0.274651	0.216343	0.222412	-0.149381	0.698683	1.31607	0.861241	2.0111
GCST90200708	finn-b-F5_GAD	Generalized anxiety disorder || id:finn-b-F5_GAD	X-12112 levels	Weighted mode	18	-0.0403049	0.0318285	0.222478	-0.102689	0.022079	0.960497	0.902408	1.02232
GCST90199827	finn-b-F5_GAD	Generalized anxiety disorder || id:finn-b-F5_GAD	Thymol sulfate levels	Simple mode	9	0.309304	0.234129	0.223007	-0.149588	0.768196	1.36248	0.861062	2.15587
GCST90200929	finn-b-F5_GAD	Generalized anxiety disorder || id:finn-b-F5_GAD	Glycerol to carnitine ratio	Weighted mode	16	0.144446	0.113658	0.223127	-0.0783239	0.367217	1.1554	0.924665	1.44371
GCST90200949	finn-b-F5_GAD	Generalized anxiety disorder || id:finn-b-F5_GAD	Adenosine 5\'-diphosphate (ADP) to N-acetylneuraminate ratio	Weighted mode	9	-0.355497	0.269326	0.223369	-0.883376	0.172383	0.700825	0.413385	1.18813
GCST90200597	finn-b-F5_GAD	Generalized anxiety disorder || id:finn-b-F5_GAD	X-22834 levels	Weighted mode	11	-0.311978	0.24036	0.223438	-0.783083	0.159127	0.731997	0.456995	1.17249
GCST90200535	finn-b-F5_GAD	Generalized anxiety disorder || id:finn-b-F5_GAD	X-17325 levels	Weighted mode	11	-0.202302	0.155924	0.223613	-0.507914	0.10331	0.816848	0.60175	1.10884
GCST90201020	finn-b-F5_GAD	Generalized anxiety disorder || id:finn-b-F5_GAD	Paraxanthine to 5-acetylamino-6-formylamino-3-methyluracil ratio	Simple mode	11	0.111291	0.0858029	0.223741	-0.0568832	0.279464	1.11772	0.944704	1.32242
GCST90200261	finn-b-F5_GAD	Generalized anxiety disorder || id:finn-b-F5_GAD	S-carboxyethylcysteine levels	Weighted median	14	0.185276	0.152318	0.223841	-0.113267	0.483818	1.20355	0.892913	1.62226
GCST90200346	finn-b-F5_GAD	Generalized anxiety disorder || id:finn-b-F5_GAD	4-acetaminophen sulfate levels	MR Egger	12	0.206003	0.158942	0.22406	-0.105524	0.51753	1.22876	0.899853	1.67788
GCST90200617	finn-b-F5_GAD	Generalized anxiety disorder || id:finn-b-F5_GAD	X-23665 levels	Weighted mode	7	-0.166762	0.123035	0.224088	-0.407911	0.0743868	0.846401	0.665038	1.07722
GCST90200844	finn-b-F5_GAD	Generalized anxiety disorder || id:finn-b-F5_GAD	Aspartate to phosphate ratio	Weighted median	11	0.182537	0.150151	0.224105	-0.11176	0.476833	1.20026	0.894259	1.61096
GCST90200920	finn-b-F5_GAD	Generalized anxiety disorder || id:finn-b-F5_GAD	Mannose to glycerol ratio	Simple mode	12	0.238438	0.185102	0.224133	-0.124362	0.601237	1.26926	0.88306	1.82437
GCST90200026	finn-b-F5_GAD	Generalized anxiety disorder || id:finn-b-F5_GAD	Glycodeoxycholate 3-sulfate levels	Inverse variance weighted	17	-0.0484607	0.0398754	0.22425	-0.126616	0.029695	0.952695	0.881072	1.03014
GCST90200023	finn-b-F5_GAD	Generalized anxiety disorder || id:finn-b-F5_GAD	Trans 3,4-methyleneheptanoate levels	MR Egger	10	0.451396	0.342702	0.224256	-0.220299	1.12309	1.5705	0.802279	3.07434
GCST90200408	finn-b-F5_GAD	Generalized anxiety disorder || id:finn-b-F5_GAD	Plasma lactate levels	MR Egger	10	0.825603	0.626859	0.224295	-0.403039	2.05425	2.28326	0.668286	7.80096
GCST90199813	finn-b-F5_GAD	Generalized anxiety disorder || id:finn-b-F5_GAD	Deoxycarnitine levels	Weighted median	20	0.110013	0.0905357	0.224315	-0.067437	0.287463	1.11629	0.934787	1.33304
GCST90199890	finn-b-F5_GAD	Generalized anxiety disorder || id:finn-b-F5_GAD	4-hydroxyglutamate levels	Weighted mode	17	0.267453	0.211716	0.224593	-0.14751	0.682415	1.30663	0.862854	1.97865
GCST90200599	finn-b-F5_GAD	Generalized anxiety disorder || id:finn-b-F5_GAD	X-23639 levels	Weighted mode	12	0.309977	0.240941	0.224676	-0.162267	0.78222	1.36339	0.850214	2.18632
GCST90200303	finn-b-F5_GAD	Generalized anxiety disorder || id:finn-b-F5_GAD	N-acetyl-L-alanine levels	Inverse variance weighted	17	0.121229	0.0998606	0.224755	-0.0744978	0.316956	1.12888	0.92821	1.37294
GCST90200361	finn-b-F5_GAD	Generalized anxiety disorder || id:finn-b-F5_GAD	Beta-alanine levels	MR Egger	11	0.267813	0.205458	0.224762	-0.134885	0.67051	1.3071	0.873817	1.95523
GCST90200181	finn-b-F5_GAD	Generalized anxiety disorder || id:finn-b-F5_GAD	N,n,n-trimethyl-alanylproline betaine (tmap) levels	Inverse variance weighted	13	0.161377	0.13294	0.224782	-0.099185	0.421939	1.17513	0.905575	1.52492
GCST90201011	finn-b-F5_GAD	Generalized anxiety disorder || id:finn-b-F5_GAD	3-methyl-2-oxovalerate to 4-methyl-2-oxopentanoate ratio	Weighted mode	8	0.281695	0.211597	0.224815	-0.133035	0.696425	1.32537	0.875435	2.00657
GCST90200571	finn-b-F5_GAD	Generalized anxiety disorder || id:finn-b-F5_GAD	X-21339 levels	Inverse variance weighted	13	-0.122179	0.10068	0.224922	-0.319511	0.0751529	0.88499	0.726504	1.07805
GCST90201000	finn-b-F5_GAD	Generalized anxiety disorder || id:finn-b-F5_GAD	Serine to threonine ratio	Weighted median	18	-0.107205	0.0884019	0.225244	-0.280473	0.0660626	0.898341	0.755426	1.06829
GCST90200615	finn-b-F5_GAD	Generalized anxiety disorder || id:finn-b-F5_GAD	X-23974 levels	Simple mode	10	-0.309219	0.237553	0.225355	-0.774824	0.156386	0.73402	0.460785	1.16928
GCST90200881	finn-b-F5_GAD	Generalized anxiety disorder || id:finn-b-F5_GAD	Aspartate to N-acetylglucosamine to N-acetylgalactosamine ratio	Weighted mode	10	0.19629	0.1508	0.225362	-0.0992775	0.491858	1.21688	0.905491	1.63535
GCST90200904	finn-b-F5_GAD	Generalized anxiety disorder || id:finn-b-F5_GAD	Phosphate to linoleoyl-arachidonoyl-glycerol (18:2 to 20:4) [1] ratio	Weighted mode	12	0.13606	0.105928	0.225374	-0.0715588	0.343678	1.14575	0.930942	1.41012
GCST90200213	finn-b-F5_GAD	Generalized anxiety disorder || id:finn-b-F5_GAD	2-naphthol sulfate levels	Simple mode	11	-0.306638	0.237322	0.225392	-0.77179	0.158514	0.735917	0.462185	1.17177
GCST90200182	finn-b-F5_GAD	Generalized anxiety disorder || id:finn-b-F5_GAD	Glycine conjugate of C10H12O2 levels	MR Egger	13	0.428326	0.333922	0.225961	-0.22616	1.08281	1.53469	0.79759	2.95297
GCST90199924	finn-b-F5_GAD	Generalized anxiety disorder || id:finn-b-F5_GAD	N-methyltaurine levels	MR Egger	17	0.157321	0.12462	0.22608	-0.0869354	0.401577	1.17037	0.916736	1.49418
GCST90199765	finn-b-F5_GAD	Generalized anxiety disorder || id:finn-b-F5_GAD	4-hydroxyhippurate levels	Inverse variance weighted	12	-0.134927	0.111612	0.226703	-0.353687	0.0838323	0.873779	0.702095	1.08745
GCST90200373	finn-b-F5_GAD	Generalized anxiety disorder || id:finn-b-F5_GAD	Gluconate levels	Weighted median	13	0.0684335	0.0566633	0.227155	-0.0426267	0.179494	1.07083	0.958269	1.19661
GCST90200224	finn-b-F5_GAD	Generalized anxiety disorder || id:finn-b-F5_GAD	2-ketocaprylate levels	MR Egger	19	-0.215968	0.172368	0.227187	-0.55381	0.121874	0.805761	0.574756	1.12961
GCST90200719	finn-b-F5_GAD	Generalized anxiety disorder || id:finn-b-F5_GAD	Adenosine 3\',5\'-cyclic monophosphate (cAMP) to adenosine 5\'-monophosphate (AMP) ratio	Weighted median	4	-0.282959	0.234378	0.227325	-0.74234	0.176422	0.75355	0.475999	1.19294
GCST90199881	finn-b-F5_GAD	Generalized anxiety disorder || id:finn-b-F5_GAD	5-(galactosylhydroxy)-L-lysine levels	Weighted mode	9	0.260295	0.199251	0.227734	-0.130238	0.650827	1.29731	0.877887	1.91713
GCST90200331	finn-b-F5_GAD	Generalized anxiety disorder || id:finn-b-F5_GAD	1-palmitoyl-2-oleoyl-GPE (16:0/18:1) levels	MR Egger	21	-0.163485	0.131158	0.227741	-0.420555	0.0935852	0.849179	0.656682	1.0981
GCST90200687	finn-b-F5_GAD	Generalized anxiety disorder || id:finn-b-F5_GAD	Bilirubin (E,Z or Z,E) levels	Simple mode	13	-0.249923	0.196672	0.227897	-0.635401	0.135555	0.778861	0.529723	1.14517
GCST90200395	finn-b-F5_GAD	Generalized anxiety disorder || id:finn-b-F5_GAD	Inosine 5\'-monophosphate (IMP) levels	Weighted median	14	0.132746	0.11017	0.228234	-0.0831869	0.348679	1.14196	0.920179	1.41719
GCST90199823	finn-b-F5_GAD	Generalized anxiety disorder || id:finn-b-F5_GAD	O-cresol sulfate levels	Weighted mode	7	0.166175	0.123919	0.228455	-0.0767063	0.409057	1.18078	0.926162	1.5054
GCST90200139	finn-b-F5_GAD	Generalized anxiety disorder || id:finn-b-F5_GAD	Dihomo-linolenoylcarnitine (C20:3n3 or 6) levels	Weighted median	23	-0.0882482	0.0733035	0.228638	-0.231923	0.0554267	0.915534	0.793007	1.05699
GCST90200720	finn-b-F5_GAD	Generalized anxiety disorder || id:finn-b-F5_GAD	Adenosine 5\'-diphosphate (ADP) to pantothenate ratio	MR Egger	6	0.611186	0.430503	0.22871	-0.2326	1.45497	1.84262	0.792471	4.28437
GCST90200734	finn-b-F5_GAD	Generalized anxiety disorder || id:finn-b-F5_GAD	Adenosine 5\'-monophosphate (AMP) to palmitate (16:0) ratio	MR Egger	12	-0.452772	0.353452	0.229104	-1.14554	0.239995	0.635863	0.318053	1.27124
GCST90200387	finn-b-F5_GAD	Generalized anxiety disorder || id:finn-b-F5_GAD	Glycocholate levels	Weighted median	20	-0.137139	0.114041	0.229153	-0.360659	0.0863809	0.871849	0.697217	1.09022
GCST90200851	finn-b-F5_GAD	Generalized anxiety disorder || id:finn-b-F5_GAD	Adenosine 5\'-monophosphate (AMP) to glycine ratio	Weighted mode	14	0.136922	0.108568	0.229412	-0.0758708	0.349714	1.14674	0.926936	1.41866
GCST90200946	finn-b-F5_GAD	Generalized anxiety disorder || id:finn-b-F5_GAD	Glutamate to alanine ratio	Weighted mode	8	0.402882	0.306019	0.229464	-0.196916	1.00268	1.49613	0.82126	2.72558
GCST90200014	finn-b-F5_GAD	Generalized anxiety disorder || id:finn-b-F5_GAD	3beta-hydroxy-5-cholestenoate levels	Inverse variance weighted	18	0.0871673	0.0725349	0.229468	-0.055001	0.229336	1.09108	0.946484	1.25776
GCST90200237	finn-b-F5_GAD	Generalized anxiety disorder || id:finn-b-F5_GAD	Palmitoyl-sphingosine-phosphoethanolamine (d18:1/16:0) levels	Simple mode	15	0.31751	0.25277	0.229629	-0.177919	0.81294	1.3737	0.83701	2.25453
GCST90199736	finn-b-F5_GAD	Generalized anxiety disorder || id:finn-b-F5_GAD	Alpha-hydroxyisovalerate levels	Weighted mode	15	0.13329	0.106115	0.229642	-0.0746959	0.341276	1.14258	0.928026	1.40674
GCST90200307	finn-b-F5_GAD	Generalized anxiety disorder || id:finn-b-F5_GAD	Urate levels	MR Egger	21	0.194876	0.157011	0.229652	-0.112865	0.502617	1.21516	0.893271	1.65304
GCST90200390	finn-b-F5_GAD	Generalized anxiety disorder || id:finn-b-F5_GAD	Stearate (18:0) levels	MR Egger	8	0.593152	0.443682	0.229715	-0.276463	1.46277	1.80968	0.758461	4.3179
GCST90200198	finn-b-F5_GAD	Generalized anxiety disorder || id:finn-b-F5_GAD	2-hydroxysebacate levels	Inverse variance weighted	10	-0.147085	0.122496	0.229855	-0.387176	0.0930069	0.863221	0.678971	1.09747
GCST90200735	finn-b-F5_GAD	Generalized anxiety disorder || id:finn-b-F5_GAD	Arginine to ornithine ratio	Weighted median	20	0.14175	0.118121	0.230123	-0.0897673	0.373268	1.15229	0.914144	1.45247
GCST90200230	finn-b-F5_GAD	Generalized anxiety disorder || id:finn-b-F5_GAD	3-ethylcatechol sulfate (1) levels	Weighted median	10	-0.219417	0.18291	0.230298	-0.577921	0.139086	0.802987	0.561064	1.14922
GCST90199898	finn-b-F5_GAD	Generalized anxiety disorder || id:finn-b-F5_GAD	Glycoursodeoxycholate levels	Weighted median	13	0.166651	0.138989	0.230518	-0.105767	0.43907	1.18134	0.899634	1.55126
GCST90201017	finn-b-F5_GAD	Generalized anxiety disorder || id:finn-b-F5_GAD	4-methyl-2-oxopentanoate to 3-methyl-2-oxobutyrate ratio	Simple mode	12	0.343829	0.27088	0.230531	-0.187096	0.874755	1.41034	0.829364	2.39829
GCST90200664	finn-b-F5_GAD	Generalized anxiety disorder || id:finn-b-F5_GAD	X-25810 levels	Weighted median	22	0.130068	0.108482	0.230532	-0.0825558	0.342693	1.13891	0.92076	1.40874
GCST90200081	finn-b-F5_GAD	Generalized anxiety disorder || id:finn-b-F5_GAD	1-oleoyl-2-docosahexaenoyl-GPC (18:1/22:6) levels	MR Egger	23	0.299382	0.24248	0.230592	-0.175878	0.774642	1.34902	0.83872	2.16982
GCST90200757	finn-b-F5_GAD	Generalized anxiety disorder || id:finn-b-F5_GAD	Glycine to alanine ratio	Weighted mode	10	-0.0911694	0.0710024	0.231199	-0.230334	0.0479954	0.912863	0.794268	1.04917
GCST90200285	finn-b-F5_GAD	Generalized anxiety disorder || id:finn-b-F5_GAD	Eicosenedioate (C20:1-DC) levels	MR Egger	10	-0.366657	0.283082	0.231365	-0.921498	0.188185	0.693048	0.397923	1.20706
GCST90200100	finn-b-F5_GAD	Generalized anxiety disorder || id:finn-b-F5_GAD	Perfluorooctanesulfonate (PFOS) levels	Simple mode	13	-0.364566	0.289277	0.231529	-0.931549	0.202416	0.694498	0.393943	1.22436
GCST90200728	finn-b-F5_GAD	Generalized anxiety disorder || id:finn-b-F5_GAD	Adenosine 5\'-diphosphate (ADP) to Adenosine 5\'-monophosphate (AMP) ratio	Simple mode	15	0.276326	0.220953	0.231575	-0.156742	0.709394	1.31828	0.854925	2.03276
GCST90200452	finn-b-F5_GAD	Generalized anxiety disorder || id:finn-b-F5_GAD	Plasma free asparagine levels	MR Egger	14	-0.107366	0.0852316	0.23173	-0.274419	0.0596884	0.898197	0.760013	1.06151
GCST90200421	finn-b-F5_GAD	Generalized anxiety disorder || id:finn-b-F5_GAD	Salicylate levels	Simple mode	16	-0.3359	0.269496	0.231733	-0.864113	0.192313	0.714695	0.421425	1.21205
GCST90200583	finn-b-F5_GAD	Generalized anxiety disorder || id:finn-b-F5_GAD	X-21807 levels	Inverse variance weighted	11	-0.118086	0.098775	0.231891	-0.311685	0.0755133	0.88862	0.732212	1.07844
GCST90199979	finn-b-F5_GAD	Generalized anxiety disorder || id:finn-b-F5_GAD	Carnitine C14:1 levels	Simple mode	16	0.285671	0.229348	0.232025	-0.163851	0.735192	1.33065	0.848868	2.08588
GCST90200085	finn-b-F5_GAD	Generalized anxiety disorder || id:finn-b-F5_GAD	Glycosyl-N-palmitoyl-sphingosine (d18:1/16:0) levels	Inverse variance weighted	15	-0.118949	0.0995926	0.23234	-0.31415	0.0762527	0.887853	0.730409	1.07924
GCST90200095	finn-b-F5_GAD	Generalized anxiety disorder || id:finn-b-F5_GAD	1-linoleoyl-2-linolenoyl-GPC (18:2/18:3) levels	MR Egger	12	0.263839	0.207618	0.232568	-0.143092	0.67077	1.30192	0.866675	1.95574
GCST90199955	finn-b-F5_GAD	Generalized anxiety disorder || id:finn-b-F5_GAD	Ferulic acid 4-sulfate levels	Simple mode	21	-0.231909	0.18842	0.232673	-0.601213	0.137394	0.793018	0.548146	1.14728
GCST90199772	finn-b-F5_GAD	Generalized anxiety disorder || id:finn-b-F5_GAD	1-stearoyl-GPE (18:0) levels	Weighted mode	26	-0.151333	0.123734	0.232714	-0.393852	0.0911855	0.859561	0.674454	1.09547
GCST90199835	finn-b-F5_GAD	Generalized anxiety disorder || id:finn-b-F5_GAD	5alpha-androstan-3beta,17beta-diol disulfate levels	Inverse variance weighted	16	-0.0814546	0.0682712	0.232829	-0.215266	0.052357	0.921775	0.806327	1.05375
GCST90200218	finn-b-F5_GAD	Generalized anxiety disorder || id:finn-b-F5_GAD	11beta-hydroxyetiocholanolone glucuronide levels	MR Egger	13	0.400377	0.317163	0.232923	-0.221263	1.02202	1.49239	0.801506	2.7788
GCST90199762	finn-b-F5_GAD	Generalized anxiety disorder || id:finn-b-F5_GAD	N6-carbamoylthreonyladenosine levels	Weighted median	17	0.134365	0.112658	0.232994	-0.0864447	0.355175	1.14381	0.917186	1.42643
GCST90200653	finn-b-F5_GAD	Generalized anxiety disorder || id:finn-b-F5_GAD	X-24812 levels	Simple mode	17	0.267004	0.215549	0.233316	-0.155472	0.689481	1.30605	0.856011	1.99268
GCST90200575	finn-b-F5_GAD	Generalized anxiety disorder || id:finn-b-F5_GAD	X-21283 levels	Simple mode	11	-0.27227	0.214727	0.23353	-0.693134	0.148594	0.761649	0.500007	1.1602
GCST90200366	finn-b-F5_GAD	Generalized anxiety disorder || id:finn-b-F5_GAD	Creatinine levels	Weighted median	12	-0.170077	0.14283	0.233747	-0.450024	0.10987	0.8436	0.637613	1.11613
GCST90199931	finn-b-F5_GAD	Generalized anxiety disorder || id:finn-b-F5_GAD	Lanthionine levels	MR Egger	16	0.630059	0.50654	0.23398	-0.36276	1.62288	1.87772	0.695753	5.06765
GCST90199702	finn-b-F5_GAD	Generalized anxiety disorder || id:finn-b-F5_GAD	5-hydroxyhexanoate levels	Weighted median	11	0.188408	0.158351	0.23412	-0.12196	0.498775	1.20733	0.885184	1.6467
GCST90200217	finn-b-F5_GAD	Generalized anxiety disorder || id:finn-b-F5_GAD	(2,4 or 2,5)-dimethylphenol sulfate levels	Weighted median	10	-0.156396	0.131466	0.234193	-0.41407	0.101278	0.85522	0.660955	1.10658
GCST90200845	finn-b-F5_GAD	Generalized anxiety disorder || id:finn-b-F5_GAD	Adenosine 5\'-monophosphate (AMP) to citrate ratio	Weighted median	8	0.256138	0.215338	0.234255	-0.165925	0.678201	1.29193	0.84711	1.97033
GCST90199958	finn-b-F5_GAD	Generalized anxiety disorder || id:finn-b-F5_GAD	1-linolenoyl-GPC (18:3) levels	MR Egger	20	-0.320392	0.260447	0.234473	-0.830868	0.190084	0.725865	0.435671	1.20935
GCST90199947	finn-b-F5_GAD	Generalized anxiety disorder || id:finn-b-F5_GAD	Sphingomyelin (d18:2/16:0, d18:1/16:1) levels	Inverse variance weighted	15	-0.183788	0.154649	0.234668	-0.486901	0.119324	0.832112	0.614528	1.12674
GCST90200046	finn-b-F5_GAD	Generalized anxiety disorder || id:finn-b-F5_GAD	1-stearoyl-2-docosahexaenoyl-gpc (18:0/22:6) levels	Weighted median	18	-0.126119	0.106183	0.23493	-0.334237	0.081999	0.88151	0.715884	1.08545
GCST90200167	finn-b-F5_GAD	Generalized anxiety disorder || id:finn-b-F5_GAD	Glutamine conjugate of C7H12O2 levels	Weighted median	15	0.175752	0.148005	0.235039	-0.114337	0.465841	1.19214	0.891958	1.59335
GCST90200476	finn-b-F5_GAD	Generalized anxiety disorder || id:finn-b-F5_GAD	X-11843 levels	MR Egger	15	0.229055	0.183963	0.235067	-0.131512	0.589622	1.25741	0.876769	1.80331
GCST90200074	finn-b-F5_GAD	Generalized anxiety disorder || id:finn-b-F5_GAD	1-linoleoyl-GPG (18:2) levels	Inverse variance weighted	16	-0.0655663	0.0552706	0.235513	-0.173897	0.0427642	0.936537	0.840384	1.04369
GCST90199834	finn-b-F5_GAD	Generalized anxiety disorder || id:finn-b-F5_GAD	Gamma-glutamylalanine levels	Weighted mode	9	0.422447	0.329377	0.235556	-0.223131	1.06803	1.52569	0.80001	2.90963
GCST90199671	finn-b-F5_GAD	Generalized anxiety disorder || id:finn-b-F5_GAD	Cysteine s-sulfate levels	MR Egger	11	0.339961	0.267966	0.236388	-0.185253	0.865175	1.40489	0.830894	2.37542
GCST90199876	finn-b-F5_GAD	Generalized anxiety disorder || id:finn-b-F5_GAD	Palmitoyl sphingomyelin (d18:1/16:0) levels	Weighted median	19	0.157108	0.132783	0.236731	-0.103146	0.417363	1.17012	0.901995	1.51795
GCST90201017	finn-b-F5_GAD	Generalized anxiety disorder || id:finn-b-F5_GAD	4-methyl-2-oxopentanoate to 3-methyl-2-oxobutyrate ratio	Weighted mode	12	0.277103	0.221486	0.236849	-0.157009	0.711215	1.3193	0.854696	2.03646
GCST90200898	finn-b-F5_GAD	Generalized anxiety disorder || id:finn-b-F5_GAD	Citrulline to phosphate ratio	Inverse variance weighted	24	0.111169	0.0940096	0.236997	-0.0730899	0.295428	1.11758	0.929517	1.3437
GCST90199705	finn-b-F5_GAD	Generalized anxiety disorder || id:finn-b-F5_GAD	Propionylglycine levels	MR Egger	14	-0.151544	0.121817	0.237241	-0.390304	0.087217	0.85938	0.676851	1.09113
GCST90200757	finn-b-F5_GAD	Generalized anxiety disorder || id:finn-b-F5_GAD	Glycine to alanine ratio	Weighted median	10	-0.0847372	0.0717122	0.237353	-0.225293	0.0558186	0.918754	0.798282	1.05741
GCST90199633	finn-b-F5_GAD	Generalized anxiety disorder || id:finn-b-F5_GAD	Suberate (C8-DC) levels	Weighted median	14	-0.14348	0.121441	0.237414	-0.381505	0.0945453	0.866338	0.682833	1.09916
GCST90200100	finn-b-F5_GAD	Generalized anxiety disorder || id:finn-b-F5_GAD	Perfluorooctanesulfonate (PFOS) levels	Weighted mode	13	-0.303241	0.243925	0.237544	-0.781333	0.174851	0.738421	0.457795	1.19107
GCST90200760	finn-b-F5_GAD	Generalized anxiety disorder || id:finn-b-F5_GAD	Methionine to methionine sulfoxide ratio	Simple mode	19	0.301101	0.246522	0.237692	-0.182082	0.784285	1.35135	0.833533	2.19084
GCST90200840	finn-b-F5_GAD	Generalized anxiety disorder || id:finn-b-F5_GAD	Adenosine 5\'-diphosphate (ADP) to flavin adenine dinucleotide (FAD) ratio	MR Egger	14	0.212352	0.170872	0.237694	-0.122557	0.54726	1.23658	0.884656	1.72851
GCST90200864	finn-b-F5_GAD	Generalized anxiety disorder || id:finn-b-F5_GAD	Methionine to phosphate ratio	Simple mode	7	-0.345962	0.263921	0.237842	-0.863247	0.171323	0.70754	0.42179	1.18687
GCST90200061	finn-b-F5_GAD	Generalized anxiety disorder || id:finn-b-F5_GAD	1-(1-enyl-palmitoyl)-2-oleoyl-GPE (p-16:0/18:1) levels	Inverse variance weighted	17	-0.139681	0.118373	0.237998	-0.371691	0.0923301	0.869636	0.689567	1.09673
GCST90200424	finn-b-F5_GAD	Generalized anxiety disorder || id:finn-b-F5_GAD	Dimethylglycine levels	Weighted mode	15	0.119795	0.0972321	0.238221	-0.0707797	0.31037	1.12727	0.931667	1.36393
GCST90200217	finn-b-F5_GAD	Generalized anxiety disorder || id:finn-b-F5_GAD	(2,4 or 2,5)-dimethylphenol sulfate levels	Weighted mode	10	-0.237196	0.187852	0.238438	-0.605386	0.130993	0.788836	0.545864	1.13996
GCST90199790	finn-b-F5_GAD	Generalized anxiety disorder || id:finn-b-F5_GAD	2-palmitoleoyl-GPC (16:1) levels	Weighted mode	19	-0.391889	0.32155	0.238672	-1.02213	0.23835	0.675779	0.359829	1.26915
GCST90200608	finn-b-F5_GAD	Generalized anxiety disorder || id:finn-b-F5_GAD	X-22162 levels	Inverse variance weighted	20	-0.0958386	0.0814373	0.23926	-0.255456	0.0637785	0.908611	0.774563	1.06586
GCST90199745	finn-b-F5_GAD	Generalized anxiety disorder || id:finn-b-F5_GAD	Aconitate [cis or trans] levels	Simple mode	14	-0.35661	0.289204	0.239381	-0.92345	0.21023	0.700045	0.397146	1.23396
GCST90200350	finn-b-F5_GAD	Generalized anxiety disorder || id:finn-b-F5_GAD	Laurate (12:0) levels	MR Egger	9	0.708663	0.552121	0.240161	-0.373495	1.79082	2.03127	0.688325	5.99437
GCST90200939	finn-b-F5_GAD	Generalized anxiety disorder || id:finn-b-F5_GAD	Proline to trans-4-hydroxyproline ratio	Simple mode	11	0.360969	0.289124	0.24029	-0.205715	0.927652	1.43472	0.814065	2.52857
GCST90200425	finn-b-F5_GAD	Generalized anxiety disorder || id:finn-b-F5_GAD	Betaine levels	Simple mode	15	0.160714	0.131083	0.240406	-0.0962096	0.417637	1.17435	0.908274	1.51837
GCST90200218	finn-b-F5_GAD	Generalized anxiety disorder || id:finn-b-F5_GAD	11beta-hydroxyetiocholanolone glucuronide levels	Weighted mode	13	-0.399472	0.323457	0.240462	-1.03345	0.234503	0.670674	0.355779	1.26428
GCST90200554	finn-b-F5_GAD	Generalized anxiety disorder || id:finn-b-F5_GAD	X-17346 levels	Simple mode	13	-0.262761	0.212796	0.240536	-0.679841	0.154319	0.768925	0.506697	1.16686
GCST90199648	finn-b-F5_GAD	Generalized anxiety disorder || id:finn-b-F5_GAD	1,5-anhydroglucitol (1,5-ag) levels	Weighted mode	21	-0.182655	0.151036	0.240632	-0.478686	0.113376	0.833055	0.619597	1.12005
GCST90200902	finn-b-F5_GAD	Generalized anxiety disorder || id:finn-b-F5_GAD	Phosphate to linoleoyl-arachidonoyl-glycerol (18:2 to 20:4) [2] ratio	Simple mode	14	0.243811	0.198289	0.240647	-0.144836	0.632457	1.2761	0.865164	1.88223
GCST90200154	finn-b-F5_GAD	Generalized anxiety disorder || id:finn-b-F5_GAD	Hydroxy-cmpf levels	MR Egger	10	0.510408	0.40282	0.240764	-0.279119	1.29993	1.66597	0.75645	3.66906
GCST90200345	finn-b-F5_GAD	Generalized anxiety disorder || id:finn-b-F5_GAD	S-adenosylhomocysteine (SAH) levels	Weighted mode	14	0.168284	0.13696	0.24096	-0.100158	0.436725	1.18327	0.904695	1.54763
GCST90200397	finn-b-F5_GAD	Generalized anxiety disorder || id:finn-b-F5_GAD	Palmitate (16:0) levels	Weighted median	12	-0.192169	0.163918	0.241057	-0.513448	0.12911	0.825167	0.598429	1.13782
GCST90200274	finn-b-F5_GAD	Generalized anxiety disorder || id:finn-b-F5_GAD	Cis-3,4-methyleneheptanoylglycine levels	Weighted median	12	-0.0912128	0.0778101	0.241097	-0.243721	0.061295	0.912823	0.783707	1.06321
GCST90199947	finn-b-F5_GAD	Generalized anxiety disorder || id:finn-b-F5_GAD	Sphingomyelin (d18:2/16:0, d18:1/16:1) levels	Weighted mode	15	-0.338767	0.276815	0.241225	-0.881324	0.203791	0.712649	0.414234	1.22604
GCST90200077	finn-b-F5_GAD	Generalized anxiety disorder || id:finn-b-F5_GAD	1-stearoyl-2-oleoyl-GPI (18:0/18:1) levels	MR Egger	16	-0.258318	0.211083	0.241234	-0.67204	0.155404	0.77235	0.510666	1.16813
GCST90200096	finn-b-F5_GAD	Generalized anxiety disorder || id:finn-b-F5_GAD	Catechol glucuronide levels	MR Egger	14	-0.340363	0.276298	0.241592	-0.881908	0.201181	0.711512	0.413992	1.22285
GCST90199696	finn-b-F5_GAD	Generalized anxiety disorder || id:finn-b-F5_GAD	Trigonelline levels	Inverse variance weighted	11	-0.124865	0.106631	0.241601	-0.333863	0.0841327	0.882616	0.716152	1.08777
GCST90200628	finn-b-F5_GAD	Generalized anxiety disorder || id:finn-b-F5_GAD	X-24556 levels	Inverse variance weighted	16	-0.0847442	0.0723782	0.241658	-0.226606	0.0571171	0.918747	0.797235	1.05878
GCST90200340	finn-b-F5_GAD	Generalized anxiety disorder || id:finn-b-F5_GAD	1-palmitoyl-2-oleoyl-gpc (16:0/18:1) levels	Weighted mode	14	-0.309591	0.252811	0.242457	-0.805101	0.185919	0.733747	0.447043	1.20433
GCST90200605	finn-b-F5_GAD	Generalized anxiety disorder || id:finn-b-F5_GAD	X-21845 levels	Weighted median	13	0.130404	0.111574	0.242494	-0.0882798	0.349089	1.13929	0.915505	1.41777
GCST90200661	finn-b-F5_GAD	Generalized anxiety disorder || id:finn-b-F5_GAD	X-25422 levels	Weighted median	14	-0.13223	0.113141	0.242518	-0.353987	0.0895268	0.876139	0.701884	1.09366
GCST90200866	finn-b-F5_GAD	Generalized anxiety disorder || id:finn-b-F5_GAD	phosphate to asparagine ratio	MR Egger	19	0.114146	0.0942833	0.242585	-0.0706492	0.298941	1.12092	0.931789	1.34843
GCST90200129	finn-b-F5_GAD	Generalized anxiety disorder || id:finn-b-F5_GAD	Sphingomyelin (d18:2/21:0, d16:2/23:0) levels	Inverse variance weighted	21	-0.114183	0.097746	0.242743	-0.305765	0.0773994	0.892095	0.73656	1.08047
GCST90200893	finn-b-F5_GAD	Generalized anxiety disorder || id:finn-b-F5_GAD	Taurine to cysteine ratio	Weighted median	10	0.276469	0.236776	0.242951	-0.187611	0.740549	1.31847	0.828937	2.09709
GCST90200626	finn-b-F5_GAD	Generalized anxiety disorder || id:finn-b-F5_GAD	X-24418 levels	Simple mode	17	-0.159039	0.131206	0.243058	-0.416202	0.0981246	0.852963	0.659547	1.1031
GCST90200758	finn-b-F5_GAD	Generalized anxiety disorder || id:finn-b-F5_GAD	Glycine to serine ratio	Weighted median	16	-0.0821605	0.0703883	0.243111	-0.220122	0.0558005	0.921124	0.802421	1.05739
GCST90200403	finn-b-F5_GAD	Generalized anxiety disorder || id:finn-b-F5_GAD	Citrulline levels	Weighted median	15	-0.165622	0.141903	0.24315	-0.443751	0.112507	0.847367	0.641625	1.11908
GCST90199693	finn-b-F5_GAD	Generalized anxiety disorder || id:finn-b-F5_GAD	3-hydroxydecanoate levels	Inverse variance weighted	10	0.123374	0.10571	0.243172	-0.0838182	0.330566	1.13131	0.919598	1.39176
GCST90200370	finn-b-F5_GAD	Generalized anxiety disorder || id:finn-b-F5_GAD	Aspartate levels	Weighted median	12	0.181735	0.155746	0.243265	-0.123528	0.486998	1.1993	0.883797	1.62742
GCST90199819	finn-b-F5_GAD	Generalized anxiety disorder || id:finn-b-F5_GAD	Tryptophan betaine levels	MR Egger	21	-0.205777	0.170917	0.243391	-0.540775	0.129221	0.814015	0.582297	1.13794
GCST90200624	finn-b-F5_GAD	Generalized anxiety disorder || id:finn-b-F5_GAD	X-24328 levels	MR Egger	23	0.278698	0.232357	0.243716	-0.176721	0.734117	1.32141	0.838013	2.08364
GCST90200403	finn-b-F5_GAD	Generalized anxiety disorder || id:finn-b-F5_GAD	Citrulline levels	Simple mode	15	-0.271905	0.223522	0.243924	-0.710009	0.166199	0.761927	0.49164	1.18081
GCST90201007	finn-b-F5_GAD	Generalized anxiety disorder || id:finn-b-F5_GAD	Glucose to N-palmitoyl-sphinganine (d18:0 to 16:0) ratio	MR Egger	18	-0.364642	0.301439	0.243975	-0.955462	0.226178	0.694445	0.384634	1.2538
GCST90200930	finn-b-F5_GAD	Generalized anxiety disorder || id:finn-b-F5_GAD	Carnitine to acetylcarnitine (C2) ratio	Inverse variance weighted	9	-0.18756	0.160988	0.243997	-0.503096	0.127977	0.82898	0.604656	1.13653
GCST90200971	finn-b-F5_GAD	Generalized anxiety disorder || id:finn-b-F5_GAD	Leucine to phosphate ratio	Inverse variance weighted	15	-0.149131	0.128006	0.244005	-0.400022	0.10176	0.861456	0.670305	1.10712
GCST90200329	finn-b-F5_GAD	Generalized anxiety disorder || id:finn-b-F5_GAD	3-phosphoglycerate levels	Simple mode	12	0.39456	0.320568	0.244062	-0.233754	1.02287	1.48373	0.791557	2.78117
GCST90201009	finn-b-F5_GAD	Generalized anxiety disorder || id:finn-b-F5_GAD	Threonine to pyruvate ratio	MR Egger	17	0.178701	0.147411	0.244161	-0.110225	0.467627	1.19566	0.895633	1.5962
GCST90200647	finn-b-F5_GAD	Generalized anxiety disorder || id:finn-b-F5_GAD	X-24736 levels	Inverse variance weighted	21	-0.0684293	0.0587595	0.244194	-0.183598	0.0467392	0.933859	0.83227	1.04785
GCST90199872	finn-b-F5_GAD	Generalized anxiety disorder || id:finn-b-F5_GAD	Androstenediol (3beta,17beta) monosulfate (1) levels	Weighted median	19	-0.139051	0.119498	0.244578	-0.373268	0.0951662	0.870184	0.688481	1.09984
GCST90200740	finn-b-F5_GAD	Generalized anxiety disorder || id:finn-b-F5_GAD	Arachidonate (20:4n6) to oleate to vaccenate (18:1) ratio	Weighted mode	11	-0.0793388	0.0641846	0.244667	-0.205141	0.0464629	0.923727	0.814533	1.04756
GCST90200588	finn-b-F5_GAD	Generalized anxiety disorder || id:finn-b-F5_GAD	X-21742 levels	Weighted mode	7	-0.238861	0.185244	0.244717	-0.601939	0.124217	0.787524	0.547749	1.13226
GCST90200842	finn-b-F5_GAD	Generalized anxiety disorder || id:finn-b-F5_GAD	Citrate to oxalate (ethanedioate) ratio	Inverse variance weighted	10	-0.146572	0.126077	0.24501	-0.393683	0.10054	0.863664	0.674568	1.10577
GCST90199954	finn-b-F5_GAD	Generalized anxiety disorder || id:finn-b-F5_GAD	N2,N5-diacetylornithine levels	Weighted mode	17	0.0695314	0.0576195	0.245074	-0.0434029	0.182466	1.07201	0.957526	1.20017
GCST90200612	finn-b-F5_GAD	Generalized anxiety disorder || id:finn-b-F5_GAD	X-23678 levels	MR Egger	15	0.211207	0.17355	0.245244	-0.128952	0.551366	1.23517	0.879017	1.73562
GCST90200529	finn-b-F5_GAD	Generalized anxiety disorder || id:finn-b-F5_GAD	X-16397 levels	Weighted mode	10	-0.25075	0.201784	0.245392	-0.646247	0.144747	0.778217	0.524009	1.15575
GCST90200748	finn-b-F5_GAD	Generalized anxiety disorder || id:finn-b-F5_GAD	Aspartate to glutamate ratio	MR Egger	12	-0.270868	0.219512	0.245433	-0.701112	0.159375	0.762717	0.496034	1.17278
GCST90200214	finn-b-F5_GAD	Generalized anxiety disorder || id:finn-b-F5_GAD	11beta-hydroxyandrosterone glucuronide levels	MR Egger	22	-0.209332	0.174963	0.245517	-0.55226	0.133595	0.811126	0.575647	1.14293
GCST90200407	finn-b-F5_GAD	Generalized anxiety disorder || id:finn-b-F5_GAD	Uridine levels	MR Egger	8	0.441853	0.343367	0.245569	-0.231146	1.11485	1.55559	0.793624	3.04912
GCST90199847	finn-b-F5_GAD	Generalized anxiety disorder || id:finn-b-F5_GAD	4-allylphenol sulfate levels	MR Egger	12	0.287479	0.233116	0.245703	-0.169429	0.744387	1.33306	0.844147	2.10515
GCST90199796	finn-b-F5_GAD	Generalized anxiety disorder || id:finn-b-F5_GAD	Docosapentaenoate (n6 DPA; 22:5n6) levels	Simple mode	8	-0.35541	0.280529	0.245704	-0.905248	0.194428	0.700886	0.404442	1.21462
GCST90200538	finn-b-F5_GAD	Generalized anxiety disorder || id:finn-b-F5_GAD	X-17010 levels	Weighted median	10	-0.18037	0.155383	0.245718	-0.48492	0.12418	0.834961	0.615746	1.13222
GCST90200091	finn-b-F5_GAD	Generalized anxiety disorder || id:finn-b-F5_GAD	Docosahexaenoylcholine levels	Inverse variance weighted	11	0.131828	0.113579	0.245776	-0.0907874	0.354444	1.14091	0.913212	1.42539
GCST90200121	finn-b-F5_GAD	Generalized anxiety disorder || id:finn-b-F5_GAD	Ceramide (d18:1/17:0, d17:1/18:0) levels	Weighted mode	14	-0.141028	0.116078	0.245993	-0.36854	0.0864841	0.868465	0.691743	1.09033
GCST90200026	finn-b-F5_GAD	Generalized anxiety disorder || id:finn-b-F5_GAD	Glycodeoxycholate 3-sulfate levels	Weighted median	17	-0.0621056	0.0535497	0.24614	-0.167063	0.0428517	0.939784	0.846146	1.04378
GCST90200829	finn-b-F5_GAD	Generalized anxiety disorder || id:finn-b-F5_GAD	Bilirubin (Z,Z) to taurocholate ratio	Inverse variance weighted	11	0.107912	0.0930543	0.246184	-0.0744744	0.290298	1.11395	0.928231	1.33683
GCST90199796	finn-b-F5_GAD	Generalized anxiety disorder || id:finn-b-F5_GAD	Docosapentaenoate (n6 DPA; 22:5n6) levels	Weighted mode	8	-0.268115	0.21196	0.246377	-0.683557	0.147327	0.76482	0.504818	1.15873
GCST90199651	finn-b-F5_GAD	Generalized anxiety disorder || id:finn-b-F5_GAD	Docosahexaenoate DHA; 22:6n3 levels	Inverse variance weighted	10	0.153059	0.132057	0.246442	-0.105773	0.411892	1.16539	0.899628	1.50967
GCST90200391	finn-b-F5_GAD	Generalized anxiety disorder || id:finn-b-F5_GAD	Methionine levels	MR Egger	13	0.337592	0.275953	0.246751	-0.203275	0.87846	1.40157	0.816054	2.40719
GCST90200354	finn-b-F5_GAD	Generalized anxiety disorder || id:finn-b-F5_GAD	Linoleate (18:2n6) levels	Weighted median	13	-0.215095	0.185721	0.246799	-0.579109	0.148919	0.806465	0.560397	1.16058
GCST90200753	finn-b-F5_GAD	Generalized anxiety disorder || id:finn-b-F5_GAD	Aspartate to citrulline ratio	Inverse variance weighted	7	0.173666	0.150046	0.247101	-0.120424	0.467757	1.18966	0.886545	1.59641
GCST90200172	finn-b-F5_GAD	Generalized anxiety disorder || id:finn-b-F5_GAD	3-carboxy-4-methyl-5-pentyl-2-furanpropionate (3-CMPFP) levels	Inverse variance weighted	16	0.100741	0.0870475	0.247144	-0.0698718	0.271354	1.10599	0.932513	1.31174
GCST90199920	finn-b-F5_GAD	Generalized anxiety disorder || id:finn-b-F5_GAD	Trimethylamine n-oxide levels	Weighted mode	6	0.448079	0.342152	0.247277	-0.222538	1.1187	1.5653	0.800485	3.06086
GCST90199832	finn-b-F5_GAD	Generalized anxiety disorder || id:finn-b-F5_GAD	Dimethylarginine (sdma + adma) levels	Inverse variance weighted	10	0.166246	0.143761	0.247516	-0.115526	0.448019	1.18086	0.890897	1.56521
GCST90200995	finn-b-F5_GAD	Generalized anxiety disorder || id:finn-b-F5_GAD	Salicylate to taurocholate ratio	MR Egger	13	0.387802	0.317566	0.247549	-0.234626	1.01023	1.47374	0.790866	2.74624
GCST90199649	finn-b-F5_GAD	Generalized anxiety disorder || id:finn-b-F5_GAD	1-stearoyl-2-arachidonoyl-GPI (18:0/20:4) levels	Simple mode	17	-0.17743	0.147851	0.247583	-0.467218	0.112357	0.837419	0.626743	1.11891
GCST90200054	finn-b-F5_GAD	Generalized anxiety disorder || id:finn-b-F5_GAD	1-palmitoyl-2-arachidonoyl-GPE (16:0/20:4) levels	MR Egger	14	0.112979	0.0930166	0.247874	-0.0693333	0.295292	1.11961	0.933016	1.34352
GCST90200128	finn-b-F5_GAD	Generalized anxiety disorder || id:finn-b-F5_GAD	Sphingomyelin (d18:2/18:1) levels	MR Egger	10	-0.411153	0.329976	0.248013	-1.05791	0.235601	0.662886	0.347182	1.26567
GCST90200915	finn-b-F5_GAD	Generalized anxiety disorder || id:finn-b-F5_GAD	Glucose to fructose ratio	MR Egger	7	0.600813	0.459939	0.248315	-0.300667	1.50229	1.8236	0.740324	4.49198
GCST90200501	finn-b-F5_GAD	Generalized anxiety disorder || id:finn-b-F5_GAD	X-12731 levels	Weighted median	17	0.139656	0.120985	0.248365	-0.0974737	0.376786	1.14988	0.907126	1.45759
GCST90200246	finn-b-F5_GAD	Generalized anxiety disorder || id:finn-b-F5_GAD	3-hydroxydecanoylcarnitine levels	Weighted mode	19	-0.168093	0.140904	0.248372	-0.444264	0.108078	0.845275	0.641296	1.11413
GCST90200780	finn-b-F5_GAD	Generalized anxiety disorder || id:finn-b-F5_GAD	Alanine to pyruvate ratio	Weighted median	11	0.227651	0.197376	0.248751	-0.159205	0.614508	1.25565	0.852821	1.84875
GCST90200239	finn-b-F5_GAD	Generalized anxiety disorder || id:finn-b-F5_GAD	Tetradecadienedioate (C14:2-DC) levels	MR Egger	21	0.16849	0.141654	0.248915	-0.109151	0.446132	1.18352	0.896595	1.56226
GCST90200792	finn-b-F5_GAD	Generalized anxiety disorder || id:finn-b-F5_GAD	Carnitine to palmitoylcarnitine (C16) ratio	Simple mode	18	0.313494	0.262606	0.248956	-0.201213	0.828201	1.3682	0.817738	2.2892
GCST90200493	finn-b-F5_GAD	Generalized anxiety disorder || id:finn-b-F5_GAD	X-12013 levels	Weighted median	12	-0.167368	0.145194	0.249025	-0.451948	0.117212	0.845888	0.636387	1.12436
GCST90199740	finn-b-F5_GAD	Generalized anxiety disorder || id:finn-b-F5_GAD	P-cresol sulfate levels	MR Egger	14	-0.355967	0.293948	0.249211	-0.932105	0.220171	0.700496	0.393724	1.24629
GCST90200263	finn-b-F5_GAD	Generalized anxiety disorder || id:finn-b-F5_GAD	(2 or 3)-decenoate (10:1n7 or n8) levels	Weighted mode	18	0.282608	0.236925	0.249325	-0.181765	0.746981	1.32658	0.833797	2.11062
GCST90200156	finn-b-F5_GAD	Generalized anxiety disorder || id:finn-b-F5_GAD	Cortolone glucuronide (1) levels	Inverse variance weighted	18	-0.129378	0.112329	0.249413	-0.349543	0.0907872	0.878642	0.70501	1.09504
GCST90199717	finn-b-F5_GAD	Generalized anxiety disorder || id:finn-b-F5_GAD	1-methyl-4-imidazoleacetate levels	Weighted mode	17	0.110132	0.0921532	0.249465	-0.0704887	0.290752	1.11642	0.931938	1.33743
GCST90200217	finn-b-F5_GAD	Generalized anxiety disorder || id:finn-b-F5_GAD	(2,4 or 2,5)-dimethylphenol sulfate levels	Simple mode	10	-0.25404	0.206567	0.249944	-0.658911	0.150832	0.775661	0.517414	1.1628
GCST90200859	finn-b-F5_GAD	Generalized anxiety disorder || id:finn-b-F5_GAD	Adenosine 5\'-monophosphate (AMP) to asparagine ratio	Simple mode	13	0.271066	0.22422	0.249972	-0.168405	0.710536	1.31136	0.845011	2.03508
GCST90200879	finn-b-F5_GAD	Generalized anxiety disorder || id:finn-b-F5_GAD	Adenosine 5\'-monophosphate (AMP) to glutamate ratio	Simple mode	16	-0.373237	0.311905	0.25002	-0.98457	0.238097	0.688502	0.3736	1.26883
GCST90199860	finn-b-F5_GAD	Generalized anxiety disorder || id:finn-b-F5_GAD	Andro steroid monosulfate C19H28O6S (1) levels	Simple mode	23	0.18151	0.153627	0.250021	-0.1196	0.482619	1.19903	0.887276	1.62031
GCST90199899	finn-b-F5_GAD	Generalized anxiety disorder || id:finn-b-F5_GAD	1-(1-enyl-palmitoyl)-GPC (p-16:0) levels	Weighted mode	13	-0.194234	0.160724	0.250132	-0.509253	0.120784	0.823465	0.600944	1.12838
GCST90200103	finn-b-F5_GAD	Generalized anxiety disorder || id:finn-b-F5_GAD	Linoleoyl-arachidonoyl-glycerol (18:2/20:4) [1] levels	Weighted mode	12	0.113784	0.0937404	0.250236	-0.0699476	0.297515	1.12051	0.932443	1.34651
GCST90200756	finn-b-F5_GAD	Generalized anxiety disorder || id:finn-b-F5_GAD	Glycine to pyridoxal ratio	Weighted median	9	-0.11617	0.101148	0.250757	-0.314421	0.0820805	0.890324	0.730212	1.08554
GCST90200243	finn-b-F5_GAD	Generalized anxiety disorder || id:finn-b-F5_GAD	Hydroxypalmitoyl sphingomyelin (d18:1/16:0(OH)) levels	Weighted median	20	0.118922	0.103588	0.250955	-0.0841098	0.321954	1.12628	0.91933	1.37982
GCST90199845	finn-b-F5_GAD	Generalized anxiety disorder || id:finn-b-F5_GAD	Sphinganine-1-phosphate levels	MR Egger	7	-0.587196	0.452453	0.250997	-1.474	0.299612	0.555884	0.229007	1.34934
GCST90200248	finn-b-F5_GAD	Generalized anxiety disorder || id:finn-b-F5_GAD	Cis 3,4-methyleneheptanoate levels	Simple mode	17	0.225103	0.189156	0.25139	-0.145643	0.59585	1.25245	0.864466	1.81457
GCST90200613	finn-b-F5_GAD	Generalized anxiety disorder || id:finn-b-F5_GAD	X-23680 levels	Weighted median	14	-0.0656155	0.0572353	0.251623	-0.177797	0.0465657	0.936491	0.837113	1.04767
GCST90200487	finn-b-F5_GAD	Generalized anxiety disorder || id:finn-b-F5_GAD	X-11880 levels	Inverse variance weighted	17	-0.11262	0.0982533	0.251705	-0.305196	0.0799567	0.89349	0.736979	1.08324
GCST90200529	finn-b-F5_GAD	Generalized anxiety disorder || id:finn-b-F5_GAD	X-16397 levels	Inverse variance weighted	10	-0.156347	0.13641	0.251731	-0.42371	0.111017	0.855262	0.654614	1.11741
GCST90200879	finn-b-F5_GAD	Generalized anxiety disorder || id:finn-b-F5_GAD	Adenosine 5\'-monophosphate (AMP) to glutamate ratio	Weighted mode	16	-0.351444	0.295066	0.252134	-0.929774	0.226886	0.703671	0.394643	1.25469
GCST90200009	finn-b-F5_GAD	Generalized anxiety disorder || id:finn-b-F5_GAD	3-methoxycatechol sulfate (1) levels	MR Egger	15	0.319299	0.266459	0.252189	-0.202961	0.841559	1.37616	0.81631	2.31998
GCST90200577	finn-b-F5_GAD	Generalized anxiety disorder || id:finn-b-F5_GAD	X-21312 levels	Inverse variance weighted	12	-0.0952527	0.0832014	0.252274	-0.258327	0.0678221	0.909143	0.772342	1.07017
GCST90200007	finn-b-F5_GAD	Generalized anxiety disorder || id:finn-b-F5_GAD	3-methoxycatechol sulfate (2) levels	MR Egger	15	-0.238073	0.198884	0.252662	-0.627885	0.151739	0.788145	0.53372	1.16386
GCST90200495	finn-b-F5_GAD	Generalized anxiety disorder || id:finn-b-F5_GAD	X-12462 levels	Inverse variance weighted	7	0.177988	0.155656	0.252843	-0.127098	0.483074	1.19481	0.880648	1.62105
GCST90200373	finn-b-F5_GAD	Generalized anxiety disorder || id:finn-b-F5_GAD	Gluconate levels	MR Egger	13	0.0669882	0.0555366	0.253043	-0.0418635	0.17584	1.06928	0.959001	1.19225
GCST90200752	finn-b-F5_GAD	Generalized anxiety disorder || id:finn-b-F5_GAD	Succinate to acetoacetate ratio	MR Egger	10	-0.433343	0.351943	0.253182	-1.12315	0.256465	0.648338	0.325253	1.29235
GCST90199884	finn-b-F5_GAD	Generalized anxiety disorder || id:finn-b-F5_GAD	2,3-dihydroxyisovalerate levels	MR Egger	16	0.312439	0.26227	0.253346	-0.20161	0.826488	1.36675	0.817414	2.28528
GCST90200725	finn-b-F5_GAD	Generalized anxiety disorder || id:finn-b-F5_GAD	Adenosine 5\'-diphosphate (ADP) to creatine ratio	Inverse variance weighted	14	0.0866213	0.0758373	0.253371	-0.0620198	0.235262	1.09048	0.939864	1.26524
GCST90200748	finn-b-F5_GAD	Generalized anxiety disorder || id:finn-b-F5_GAD	Aspartate to glutamate ratio	Weighted mode	12	-0.273972	0.227503	0.253763	-0.719879	0.171934	0.760353	0.486811	1.1876
GCST90199973	finn-b-F5_GAD	Generalized anxiety disorder || id:finn-b-F5_GAD	Methyl glucopyranoside (alpha + beta) levels	Simple mode	17	0.190782	0.161231	0.253982	-0.125231	0.506794	1.2102	0.882293	1.65996
GCST90200091	finn-b-F5_GAD	Generalized anxiety disorder || id:finn-b-F5_GAD	Docosahexaenoylcholine levels	Weighted median	11	0.159982	0.140316	0.25422	-0.115037	0.435001	1.17349	0.891333	1.54496
GCST90200819	finn-b-F5_GAD	Generalized anxiety disorder || id:finn-b-F5_GAD	3-phosphoglycerate to glycerate ratio	Inverse variance weighted	11	-0.153941	0.135046	0.25432	-0.41863	0.110748	0.857322	0.657947	1.11711
GCST90199652	finn-b-F5_GAD	Generalized anxiety disorder || id:finn-b-F5_GAD	1-stearoyl-2-oleoyl-GPS (18:0/18:1) levels	Weighted mode	9	0.249026	0.202778	0.254323	-0.148419	0.646471	1.28278	0.86207	1.90879
GCST90200012	finn-b-F5_GAD	Generalized anxiety disorder || id:finn-b-F5_GAD	3-hydroxyhexanoate levels	Simple mode	9	-0.39876	0.325225	0.255023	-1.0362	0.238681	0.671152	0.3548	1.26957
GCST90199714	finn-b-F5_GAD	Generalized anxiety disorder || id:finn-b-F5_GAD	3-hydroxy-2-ethylpropionate levels	Simple mode	19	0.24548	0.208859	0.255171	-0.163883	0.654843	1.27823	0.848842	1.92484
GCST90200655	finn-b-F5_GAD	Generalized anxiety disorder || id:finn-b-F5_GAD	X-25828 levels	MR Egger	5	-0.99251	0.707556	0.255274	-2.37932	0.3943	0.370645	0.0926135	1.48335
GCST90200087	finn-b-F5_GAD	Generalized anxiety disorder || id:finn-b-F5_GAD	2-methylserine levels	Weighted mode	13	0.23189	0.194106	0.2553	-0.148558	0.612339	1.26098	0.86195	1.84474
GCST90200001	finn-b-F5_GAD	Generalized anxiety disorder || id:finn-b-F5_GAD	Sphingomyelin (d18:1/20:0, d16:1/22:0) levels	Weighted mode	17	-0.133921	0.113556	0.255502	-0.35649	0.0886483	0.874659	0.700129	1.0927
GCST90200769	finn-b-F5_GAD	Generalized anxiety disorder || id:finn-b-F5_GAD	Phosphate to mannose ratio	Inverse variance weighted	12	-0.11278	0.0992335	0.255741	-0.307278	0.0817173	0.893347	0.735446	1.08515
GCST90200713	finn-b-F5_GAD	Generalized anxiety disorder || id:finn-b-F5_GAD	Spermidine to ornithine ratio	MR Egger	6	-0.312874	0.23622	0.255942	-0.775865	0.150116	0.731342	0.460305	1.16197
GCST90200674	finn-b-F5_GAD	Generalized anxiety disorder || id:finn-b-F5_GAD	Androsterone sulfate levels	Simple mode	23	-0.163794	0.140728	0.256931	-0.43962	0.112033	0.848917	0.644281	1.11855
GCST90199749	finn-b-F5_GAD	Generalized anxiety disorder || id:finn-b-F5_GAD	Gamma-glutamylthreonine levels	Weighted median	19	0.148572	0.131074	0.257006	-0.108333	0.405477	1.16018	0.897328	1.50002
GCST90200897	finn-b-F5_GAD	Generalized anxiety disorder || id:finn-b-F5_GAD	Theophylline to EDTA ratio	Weighted mode	10	0.214606	0.177432	0.257277	-0.13316	0.562373	1.23937	0.875325	1.75483
GCST90200102	finn-b-F5_GAD	Generalized anxiety disorder || id:finn-b-F5_GAD	1-palmitoleoyl-2-linolenoyl-GPC (16:1/18:3) levels	Weighted median	13	0.116449	0.102844	0.257512	-0.085125	0.318024	1.1235	0.918398	1.37441
GCST90200018	finn-b-F5_GAD	Generalized anxiety disorder || id:finn-b-F5_GAD	Adipoylcarnitine (C6-DC) levels	Inverse variance weighted	15	0.0968723	0.0855746	0.257626	-0.070854	0.264599	1.10172	0.931598	1.30291
GCST90199969	finn-b-F5_GAD	Generalized anxiety disorder || id:finn-b-F5_GAD	1-oleoyl-GPG (18:1) levels	Inverse variance weighted	13	-0.0698841	0.0617393	0.257667	-0.190893	0.0511249	0.932502	0.826221	1.05245
GCST90200274	finn-b-F5_GAD	Generalized anxiety disorder || id:finn-b-F5_GAD	Cis-3,4-methyleneheptanoylglycine levels	MR Egger	12	-0.152849	0.12734	0.257676	-0.402434	0.0967366	0.858259	0.66869	1.10157
GCST90200059	finn-b-F5_GAD	Generalized anxiety disorder || id:finn-b-F5_GAD	Behenoyl dihydrosphingomyelin (d18:0/22:0) levels	Simple mode	24	-0.207646	0.17896	0.257831	-0.558406	0.143115	0.812495	0.57212	1.15386
GCST90200986	finn-b-F5_GAD	Generalized anxiety disorder || id:finn-b-F5_GAD	Cholesterol to linoleoyl-arachidonoyl-glycerol (18:2 to 20:4) [2] ratio	Weighted median	17	0.115869	0.102487	0.258235	-0.0850053	0.316743	1.12285	0.918507	1.37265
GCST90200869	finn-b-F5_GAD	Generalized anxiety disorder || id:finn-b-F5_GAD	Adenosine 5\'-monophosphate (AMP) to valine ratio	MR Egger	11	0.373865	0.309876	0.258381	-0.233492	0.981222	1.45334	0.791764	2.66771
GCST90200309	finn-b-F5_GAD	Generalized anxiety disorder || id:finn-b-F5_GAD	Vanillylmandelate (VMA) levels	Simple mode	23	-0.272939	0.235262	0.258422	-0.734052	0.188173	0.761139	0.47996	1.20704
GCST90200025	finn-b-F5_GAD	Generalized anxiety disorder || id:finn-b-F5_GAD	Phenol glucuronide levels	Weighted mode	13	-0.106756	0.0899951	0.25848	-0.283147	0.0696338	0.898744	0.753409	1.07212
GCST90199808	finn-b-F5_GAD	Generalized anxiety disorder || id:finn-b-F5_GAD	Glycerophosphoethanolamine levels	MR Egger	13	0.224139	0.188132	0.258572	-0.1446	0.592879	1.25125	0.865368	1.80919
GCST90200330	finn-b-F5_GAD	Generalized anxiety disorder || id:finn-b-F5_GAD	1-palmitoyl-2-linoleoyl-gpc (16:0/18:2) levels	Weighted median	16	0.108218	0.0958234	0.258752	-0.0795961	0.296032	1.11429	0.923489	1.34451
GCST90200530	finn-b-F5_GAD	Generalized anxiety disorder || id:finn-b-F5_GAD	X-17335 levels	Weighted median	7	0.229948	0.203701	0.258962	-0.169307	0.629202	1.25853	0.84425	1.87611
GCST90199866	finn-b-F5_GAD	Generalized anxiety disorder || id:finn-b-F5_GAD	N-acetyl-beta-alanine levels	MR Egger	14	-0.0761478	0.0643043	0.259268	-0.202184	0.0498886	0.926679	0.816944	1.05115
GCST90200553	finn-b-F5_GAD	Generalized anxiety disorder || id:finn-b-F5_GAD	X-17653 levels	Weighted median	15	-0.125478	0.111256	0.259392	-0.343539	0.0925839	0.882075	0.709256	1.09701
GCST90200275	finn-b-F5_GAD	Generalized anxiety disorder || id:finn-b-F5_GAD	Bilirubin degradation product, C16H18N2O5 (2) levels	Simple mode	16	0.201717	0.172097	0.259433	-0.135594	0.539028	1.2235	0.873197	1.71434
GCST90200018	finn-b-F5_GAD	Generalized anxiety disorder || id:finn-b-F5_GAD	Adipoylcarnitine (C6-DC) levels	MR Egger	15	0.255327	0.216572	0.259547	-0.169154	0.679809	1.29088	0.844379	1.9735
GCST90200312	finn-b-F5_GAD	Generalized anxiety disorder || id:finn-b-F5_GAD	2-hydroxystearate levels	Weighted median	16	0.160814	0.142639	0.259564	-0.118758	0.440387	1.17447	0.888022	1.55331
GCST90200233	finn-b-F5_GAD	Generalized anxiety disorder || id:finn-b-F5_GAD	2,3-dihydroxy-5-methylthio-4-pentenoate (dmtpa) levels	Weighted mode	19	0.315286	0.270844	0.259588	-0.215569	0.846141	1.37065	0.806082	2.33063
GCST90200283	finn-b-F5_GAD	Generalized anxiety disorder || id:finn-b-F5_GAD	3-ureidopropionate levels	Weighted median	11	0.180632	0.160328	0.259896	-0.133612	0.494875	1.19797	0.87493	1.64029
GCST90200614	finn-b-F5_GAD	Generalized anxiety disorder || id:finn-b-F5_GAD	X-23780 levels	Weighted median	15	-0.158338	0.140558	0.259958	-0.433832	0.117157	0.853561	0.648021	1.1243
GCST90199770	finn-b-F5_GAD	Generalized anxiety disorder || id:finn-b-F5_GAD	1-arachidonylglycerol (20:4) levels	Simple mode	14	-0.19859	0.168639	0.260063	-0.529121	0.131942	0.819886	0.589122	1.14104
GCST90199834	finn-b-F5_GAD	Generalized anxiety disorder || id:finn-b-F5_GAD	Gamma-glutamylalanine levels	Simple mode	9	0.416788	0.343965	0.260193	-0.257383	1.09096	1.51708	0.773072	2.97713
GCST90200602	finn-b-F5_GAD	Generalized anxiety disorder || id:finn-b-F5_GAD	X-22520 levels	MR Egger	10	-0.410538	0.338858	0.26026	-1.0747	0.253624	0.663294	0.3414	1.28869
GCST90200421	finn-b-F5_GAD	Generalized anxiety disorder || id:finn-b-F5_GAD	Salicylate levels	MR Egger	16	-0.287967	0.245524	0.26042	-0.769193	0.19326	0.749787	0.463387	1.2132
GCST90200281	finn-b-F5_GAD	Generalized anxiety disorder || id:finn-b-F5_GAD	Phosphoethanolamine levels	Weighted mode	15	-0.317254	0.270513	0.26045	-0.847459	0.212951	0.728146	0.428502	1.23732
GCST90200715	finn-b-F5_GAD	Generalized anxiety disorder || id:finn-b-F5_GAD	Alpha-ketoglutarate to glutamate ratio	Simple mode	18	0.290176	0.249302	0.260519	-0.198456	0.778809	1.33666	0.819996	2.17888
GCST90200350	finn-b-F5_GAD	Generalized anxiety disorder || id:finn-b-F5_GAD	Laurate (12:0) levels	Weighted mode	9	0.427435	0.353084	0.260607	-0.26461	1.11948	1.53332	0.767505	3.06326
GCST90200052	finn-b-F5_GAD	Generalized anxiety disorder || id:finn-b-F5_GAD	1-(1-enyl-palmitoyl)-2-arachidonoyl-gpc (p-16:0/20:4) levels	MR Egger	23	-0.0934822	0.0808611	0.26063	-0.25197	0.0650055	0.910754	0.777268	1.06716
GCST90200999	finn-b-F5_GAD	Generalized anxiety disorder || id:finn-b-F5_GAD	Taurocholate to oxalate (ethanedioate) ratio	MR Egger	9	-0.691838	0.565349	0.26064	-1.79992	0.416247	0.500655	0.165312	1.51626
GCST90200659	finn-b-F5_GAD	Generalized anxiety disorder || id:finn-b-F5_GAD	X-25172 levels	Weighted median	11	0.111433	0.0990648	0.260654	-0.0827342	0.3056	1.11788	0.920596	1.35744
GCST90200419	finn-b-F5_GAD	Generalized anxiety disorder || id:finn-b-F5_GAD	Glutamine levels	Simple mode	14	-0.2253	0.191588	0.260697	-0.600812	0.150212	0.798277	0.548366	1.16208
GCST90200454	finn-b-F5_GAD	Generalized anxiety disorder || id:finn-b-F5_GAD	Kynurenate levels	Weighted median	19	0.115138	0.102418	0.26093	-0.0856012	0.315876	1.12203	0.91796	1.37146
GCST90200331	finn-b-F5_GAD	Generalized anxiety disorder || id:finn-b-F5_GAD	1-palmitoyl-2-oleoyl-GPE (16:0/18:1) levels	Weighted median	21	-0.100514	0.0894914	0.261366	-0.275917	0.0748892	0.904373	0.758876	1.07776
GCST90200493	finn-b-F5_GAD	Generalized anxiety disorder || id:finn-b-F5_GAD	X-12013 levels	Simple mode	12	-0.268225	0.226541	0.261367	-0.712246	0.175796	0.764736	0.490541	1.19219
GCST90200999	finn-b-F5_GAD	Generalized anxiety disorder || id:finn-b-F5_GAD	Taurocholate to oxalate (ethanedioate) ratio	Weighted median	9	0.206804	0.184176	0.261496	-0.154181	0.567789	1.22974	0.857117	1.76436
GCST90199985	finn-b-F5_GAD	Generalized anxiety disorder || id:finn-b-F5_GAD	Methyl-4-hydroxybenzoate sulfate levels	Inverse variance weighted	13	0.120693	0.107564	0.26184	-0.0901333	0.331519	1.12828	0.913809	1.39308
GCST90200792	finn-b-F5_GAD	Generalized anxiety disorder || id:finn-b-F5_GAD	Carnitine to palmitoylcarnitine (C16) ratio	Weighted median	18	0.146625	0.130697	0.261919	-0.109542	0.402791	1.15792	0.896245	1.49599
GCST90200266	finn-b-F5_GAD	Generalized anxiety disorder || id:finn-b-F5_GAD	Cis-3,4-methyleneheptanoylcarnitine levels	MR Egger	19	0.120645	0.103969	0.261926	-0.0831343	0.324425	1.12822	0.920228	1.38323
GCST90200021	finn-b-F5_GAD	Generalized anxiety disorder || id:finn-b-F5_GAD	N-acetylglucosamine/n-acetylgalactosamine levels	Weighted mode	12	-0.147976	0.12516	0.262014	-0.39329	0.0973373	0.862451	0.674833	1.10223
GCST90199829	finn-b-F5_GAD	Generalized anxiety disorder || id:finn-b-F5_GAD	3-methyladipate levels	Inverse variance weighted	10	-0.19148	0.170729	0.262056	-0.526108	0.143148	0.825736	0.5909	1.1539
GCST90199709	finn-b-F5_GAD	Generalized anxiety disorder || id:finn-b-F5_GAD	Adrenate (22:4n6) levels	Weighted mode	9	-0.156017	0.129307	0.262068	-0.409459	0.0974254	0.855545	0.66401	1.10233
GCST90200975	finn-b-F5_GAD	Generalized anxiety disorder || id:finn-b-F5_GAD	Arachidonate (20:4n6) to caffeine ratio	Weighted median	18	-0.161372	0.143917	0.262167	-0.443449	0.120705	0.850976	0.641819	1.12829
GCST90199663	finn-b-F5_GAD	Generalized anxiety disorder || id:finn-b-F5_GAD	4-acetylphenol sulfate levels	Simple mode	10	0.262937	0.219828	0.262217	-0.167927	0.6938	1.30074	0.845416	2.00131
GCST90200266	finn-b-F5_GAD	Generalized anxiety disorder || id:finn-b-F5_GAD	Cis-3,4-methyleneheptanoylcarnitine levels	Weighted median	19	0.0975322	0.0870032	0.26228	-0.072994	0.268058	1.10245	0.929606	1.30742
GCST90200187	finn-b-F5_GAD	Generalized anxiety disorder || id:finn-b-F5_GAD	Tetradecadienoate (14:2) levels	Inverse variance weighted	13	-0.131281	0.117119	0.262324	-0.360835	0.098273	0.876972	0.697094	1.10326
GCST90200934	finn-b-F5_GAD	Generalized anxiety disorder || id:finn-b-F5_GAD	Acetylcarnitine (C2) to propionylcarnitine (C3) ratio	Simple mode	10	0.301332	0.252399	0.263045	-0.19337	0.796034	1.35166	0.824177	2.21673
GCST90200082	finn-b-F5_GAD	Generalized anxiety disorder || id:finn-b-F5_GAD	1-oleoyl-2-linoleoyl-GPE (18:1/18:2) levels	Weighted median	15	0.0801247	0.0716012	0.263122	-0.0602136	0.220463	1.08342	0.941563	1.24665
GCST90199766	finn-b-F5_GAD	Generalized anxiety disorder || id:finn-b-F5_GAD	3-(3-amino-3-carboxypropyl)uridine levels	Inverse variance weighted	9	-0.165895	0.148269	0.263193	-0.456501	0.124712	0.847136	0.633496	1.13282
GCST90200580	finn-b-F5_GAD	Generalized anxiety disorder || id:finn-b-F5_GAD	X-21796 levels	Inverse variance weighted	14	0.117437	0.104993	0.263347	-0.0883504	0.323224	1.12461	0.91544	1.38157
GCST90200845	finn-b-F5_GAD	Generalized anxiety disorder || id:finn-b-F5_GAD	Adenosine 5\'-monophosphate (AMP) to citrate ratio	Simple mode	8	0.415149	0.341369	0.263349	-0.253934	1.08423	1.5146	0.775743	2.95717
GCST90200195	finn-b-F5_GAD	Generalized anxiety disorder || id:finn-b-F5_GAD	N-acetyl-isoputreanine levels	Weighted mode	20	0.103842	0.0901348	0.263579	-0.0728219	0.280507	1.10943	0.929766	1.3238
GCST90199629	finn-b-F5_GAD	Generalized anxiety disorder || id:finn-b-F5_GAD	Glycerophosphorylcholine (GPC) levels	Weighted median	13	-0.151427	0.135452	0.263594	-0.416914	0.114059	0.85948	0.659078	1.12082
GCST90200470	finn-b-F5_GAD	Generalized anxiety disorder || id:finn-b-F5_GAD	X-11470 levels	Weighted mode	22	-0.134896	0.117519	0.263934	-0.365233	0.0954414	0.873807	0.694035	1.10014
GCST90200628	finn-b-F5_GAD	Generalized anxiety disorder || id:finn-b-F5_GAD	X-24556 levels	MR Egger	16	-0.157788	0.135601	0.264026	-0.423566	0.10799	0.854031	0.654708	1.11404
GCST90200801	finn-b-F5_GAD	Generalized anxiety disorder || id:finn-b-F5_GAD	5-methylthioadenosine (MTA) to phosphate ratio	Inverse variance weighted	17	-0.114879	0.102858	0.264051	-0.316481	0.0867228	0.891474	0.728709	1.09059
GCST90199727	finn-b-F5_GAD	Generalized anxiety disorder || id:finn-b-F5_GAD	1-oleoyl-GPC (18:1) levels	Simple mode	8	-0.300632	0.247891	0.264557	-0.786498	0.185234	0.74035	0.455437	1.2035
GCST90200472	finn-b-F5_GAD	Generalized anxiety disorder || id:finn-b-F5_GAD	X-11850 levels	Inverse variance weighted	12	-0.12168	0.109077	0.264616	-0.335471	0.0921103	0.885431	0.715001	1.09649
GCST90200733	finn-b-F5_GAD	Generalized anxiety disorder || id:finn-b-F5_GAD	Adenosine 5\'-diphosphate (ADP) to N-acetylglucosamine to N-acetylgalactosamine ratio	Weighted mode	8	0.282917	0.233413	0.264798	-0.174572	0.740406	1.327	0.839816	2.09679
GCST90200793	finn-b-F5_GAD	Generalized anxiety disorder || id:finn-b-F5_GAD	Glycolithocholate to glycolithocholate sulfate ratio	Weighted median	17	-0.10904	0.0978239	0.264997	-0.300775	0.0826946	0.896694	0.740244	1.08621
GCST90199623	finn-b-F5_GAD	Generalized anxiety disorder || id:finn-b-F5_GAD	Maltotriose levels	Simple mode	7	0.351056	0.285686	0.265146	-0.208889	0.911002	1.42057	0.811485	2.48681
GCST90200698	finn-b-F5_GAD	Generalized anxiety disorder || id:finn-b-F5_GAD	N2-acetyl,N6-methyllysine levels	Simple mode	17	0.0775782	0.0671974	0.265256	-0.0541288	0.209285	1.08067	0.94731	1.2328
GCST90199753	finn-b-F5_GAD	Generalized anxiety disorder || id:finn-b-F5_GAD	Gamma-glutamyltryptophan levels	Weighted mode	16	-0.229545	0.198397	0.265366	-0.618403	0.159312	0.794895	0.538804	1.1727
GCST90199840	finn-b-F5_GAD	Generalized anxiety disorder || id:finn-b-F5_GAD	Pregnenediol disulfate (C21H34O8S2) levels	Weighted median	23	-0.0872029	0.0783	0.265407	-0.240671	0.066265	0.916491	0.7861	1.06851
GCST90200607	finn-b-F5_GAD	Generalized anxiety disorder || id:finn-b-F5_GAD	X-23644 levels	MR Egger	8	-0.404013	0.329124	0.265592	-1.0491	0.241071	0.667636	0.350254	1.27261
GCST90200553	finn-b-F5_GAD	Generalized anxiety disorder || id:finn-b-F5_GAD	X-17653 levels	Weighted mode	15	-0.138422	0.119452	0.26592	-0.372549	0.0957047	0.870731	0.688976	1.10043
GCST90199858	finn-b-F5_GAD	Generalized anxiety disorder || id:finn-b-F5_GAD	5alpha-androstan-3alpha,17beta-diol monosulfate (1) levels	Simple mode	17	-0.160211	0.139044	0.26615	-0.432737	0.112315	0.851964	0.648731	1.11886
GCST90200249	finn-b-F5_GAD	Generalized anxiety disorder || id:finn-b-F5_GAD	Branched-chain, straight-chain, or cyclopropyl 12:1 fatty acid levels	Weighted mode	16	0.242924	0.21033	0.266173	-0.169323	0.65517	1.27497	0.844236	1.92547
GCST90199835	finn-b-F5_GAD	Generalized anxiety disorder || id:finn-b-F5_GAD	5alpha-androstan-3beta,17beta-diol disulfate levels	Weighted mode	16	-0.0876279	0.0758853	0.266262	-0.236363	0.0611073	0.916102	0.789494	1.06301
GCST90200707	finn-b-F5_GAD	Generalized anxiety disorder || id:finn-b-F5_GAD	Glycine levels	Weighted median	12	-0.0634762	0.0570996	0.266278	-0.175391	0.048439	0.938496	0.839129	1.04963
GCST90200319	finn-b-F5_GAD	Generalized anxiety disorder || id:finn-b-F5_GAD	Cys-gly, oxidized levels	Inverse variance weighted	15	0.0699487	0.0629567	0.266543	-0.0534465	0.193344	1.07245	0.947957	1.2133
GCST90200916	finn-b-F5_GAD	Generalized anxiety disorder || id:finn-b-F5_GAD	Fructose to sucrose ratio	Weighted mode	10	0.357836	0.302119	0.266581	-0.234317	0.949988	1.43023	0.791111	2.58568
GCST90200644	finn-b-F5_GAD	Generalized anxiety disorder || id:finn-b-F5_GAD	X-24728 levels	Simple mode	15	0.296411	0.256167	0.266593	-0.205677	0.798499	1.34502	0.814096	2.2222
GCST90199947	finn-b-F5_GAD	Generalized anxiety disorder || id:finn-b-F5_GAD	Sphingomyelin (d18:2/16:0, d18:1/16:1) levels	Simple mode	15	-0.378243	0.32697	0.266707	-1.0191	0.262619	0.685064	0.360918	1.30033
GCST90200549	finn-b-F5_GAD	Generalized anxiety disorder || id:finn-b-F5_GAD	X-17367 levels	Weighted mode	16	-0.148664	0.128963	0.26705	-0.401432	0.104105	0.861859	0.669361	1.10972
GCST90199741	finn-b-F5_GAD	Generalized anxiety disorder || id:finn-b-F5_GAD	Gamma-glutamylglycine levels	Weighted mode	17	-0.0785884	0.068354	0.267152	-0.212562	0.0553854	0.92442	0.80851	1.05695
GCST90200694	finn-b-F5_GAD	Generalized anxiety disorder || id:finn-b-F5_GAD	2\'-o-methylcytidine levels	MR Egger	11	0.0761858	0.0644258	0.267291	-0.0500888	0.20246	1.07916	0.951145	1.22441
GCST90200920	finn-b-F5_GAD	Generalized anxiety disorder || id:finn-b-F5_GAD	Mannose to glycerol ratio	Inverse variance weighted	12	0.0953213	0.0859459	0.267394	-0.0731327	0.263775	1.10001	0.929477	1.30184
GCST90199913	finn-b-F5_GAD	Generalized anxiety disorder || id:finn-b-F5_GAD	Docosadioate (C22-DC) levels	Simple mode	10	0.327147	0.276722	0.26741	-0.215229	0.869523	1.38701	0.806357	2.38577
GCST90200899	finn-b-F5_GAD	Generalized anxiety disorder || id:finn-b-F5_GAD	Citrulline to ornithine ratio	Simple mode	18	0.424206	0.37006	0.267544	-0.301112	1.14952	1.52838	0.739995	3.15669
GCST90199663	finn-b-F5_GAD	Generalized anxiety disorder || id:finn-b-F5_GAD	4-acetylphenol sulfate levels	Weighted mode	10	0.181692	0.153739	0.267561	-0.119637	0.483021	1.19924	0.887243	1.62096
GCST90200257	finn-b-F5_GAD	Generalized anxiety disorder || id:finn-b-F5_GAD	Metabolonic lactone sulfate levels	Simple mode	18	-0.0831644	0.0725605	0.267615	-0.225383	0.0590541	0.9202	0.798211	1.06083
GCST90200861	finn-b-F5_GAD	Generalized anxiety disorder || id:finn-b-F5_GAD	Histidine to phosphate ratio	Weighted median	19	0.123978	0.111844	0.267653	-0.0952374	0.343193	1.13199	0.909157	1.40944
GCST90200067	finn-b-F5_GAD	Generalized anxiety disorder || id:finn-b-F5_GAD	1-stearoyl-2-linoleoyl-GPI (18:0/18:2) levels	Weighted mode	17	0.120043	0.104537	0.267713	-0.08485	0.324936	1.12755	0.91865	1.38394
GCST90199814	finn-b-F5_GAD	Generalized anxiety disorder || id:finn-b-F5_GAD	Alpha-hydroxycaproate levels	Inverse variance weighted	7	-0.096873	0.0874307	0.267863	-0.268237	0.0744911	0.907671	0.764726	1.07734
GCST90199705	finn-b-F5_GAD	Generalized anxiety disorder || id:finn-b-F5_GAD	Propionylglycine levels	Weighted median	14	-0.0978342	0.0883493	0.26814	-0.270999	0.0753304	0.906799	0.762617	1.07824
GCST90200480	finn-b-F5_GAD	Generalized anxiety disorder || id:finn-b-F5_GAD	X-12410 levels	MR Egger	12	0.207686	0.177159	0.268243	-0.139547	0.554918	1.23083	0.869752	1.7418
GCST90199953	finn-b-F5_GAD	Generalized anxiety disorder || id:finn-b-F5_GAD	3-methoxytyramine sulfate levels	Weighted mode	9	-0.225608	0.189758	0.26856	-0.597535	0.146318	0.79803	0.550166	1.15756
GCST90199741	finn-b-F5_GAD	Generalized anxiety disorder || id:finn-b-F5_GAD	Gamma-glutamylglycine levels	Weighted median	17	-0.0748138	0.0676471	0.268752	-0.207402	0.0577745	0.927916	0.812693	1.05948
GCST90200381	finn-b-F5_GAD	Generalized anxiety disorder || id:finn-b-F5_GAD	S-1-pyrroline-5-carboxylate levels	Inverse variance weighted	9	0.140435	0.126983	0.268753	-0.108451	0.389322	1.15077	0.897223	1.47598
GCST90199866	finn-b-F5_GAD	Generalized anxiety disorder || id:finn-b-F5_GAD	N-acetyl-beta-alanine levels	Simple mode	14	-0.231183	0.200158	0.268879	-0.623493	0.161127	0.793594	0.536068	1.17483
GCST90199816	finn-b-F5_GAD	Generalized anxiety disorder || id:finn-b-F5_GAD	3,4-dihydroxybutyrate levels	Weighted mode	12	-0.205843	0.176803	0.268951	-0.552376	0.14069	0.813961	0.57558	1.15107
GCST90200909	finn-b-F5_GAD	Generalized anxiety disorder || id:finn-b-F5_GAD	Uridine to 2\'-deoxyuridine ratio	MR Egger	16	-0.29343	0.254903	0.268955	-0.793041	0.20618	0.745701	0.452467	1.22897
GCST90200113	finn-b-F5_GAD	Generalized anxiety disorder || id:finn-b-F5_GAD	Stearoylcholine levels	MR Egger	10	-0.392201	0.330971	0.270023	-1.0409	0.256503	0.675569	0.353135	1.2924
GCST90200459	finn-b-F5_GAD	Generalized anxiety disorder || id:finn-b-F5_GAD	Margarate (17:0) levels	Simple mode	10	-0.411948	0.350593	0.270142	-1.09911	0.275213	0.662359	0.333168	1.31681
GCST90200826	finn-b-F5_GAD	Generalized anxiety disorder || id:finn-b-F5_GAD	Glycine to phosphate ratio	MR Egger	13	-0.0924699	0.0796615	0.270301	-0.248606	0.0636666	0.911677	0.779887	1.06574
GCST90200966	finn-b-F5_GAD	Generalized anxiety disorder || id:finn-b-F5_GAD	Adenosine 5\'-diphosphate (ADP) to uridine ratio	Inverse variance weighted	6	-0.139417	0.126478	0.27033	-0.387313	0.108479	0.869866	0.678879	1.11458
GCST90199820	finn-b-F5_GAD	Generalized anxiety disorder || id:finn-b-F5_GAD	Dihomo-linolenate (20:3n3 or n6) levels	Inverse variance weighted	14	-0.134169	0.12177	0.270538	-0.372837	0.1045	0.874443	0.688777	1.11015
GCST90200613	finn-b-F5_GAD	Generalized anxiety disorder || id:finn-b-F5_GAD	X-23680 levels	Weighted mode	14	-0.0599405	0.0520868	0.27055	-0.162031	0.0421496	0.941821	0.850415	1.04305
GCST90200365	finn-b-F5_GAD	Generalized anxiety disorder || id:finn-b-F5_GAD	Phenylpyruvate levels	Weighted median	18	0.142039	0.128923	0.270577	-0.110651	0.394729	1.15262	0.895252	1.48398
GCST90199905	finn-b-F5_GAD	Generalized anxiety disorder || id:finn-b-F5_GAD	Formiminoglutamate levels	Inverse variance weighted	12	-0.160886	0.146037	0.270601	-0.447119	0.125347	0.851389	0.639468	1.13354
GCST90200849	finn-b-F5_GAD	Generalized anxiety disorder || id:finn-b-F5_GAD	Adenosine 5\'-monophosphate (AMP) to threonine ratio	Weighted median	13	-0.199892	0.181505	0.270765	-0.555641	0.155858	0.81882	0.573705	1.16866
GCST90200102	finn-b-F5_GAD	Generalized anxiety disorder || id:finn-b-F5_GAD	1-palmitoleoyl-2-linolenoyl-GPC (16:1/18:3) levels	Weighted mode	13	0.13054	0.113143	0.271058	-0.0912192	0.352299	1.13944	0.912818	1.42233
GCST90200234	finn-b-F5_GAD	Generalized anxiety disorder || id:finn-b-F5_GAD	Picolinoylglycine levels	MR Egger	13	0.24808	0.214141	0.271197	-0.171636	0.667796	1.28156	0.842286	1.94994
GCST90200799	finn-b-F5_GAD	Generalized anxiety disorder || id:finn-b-F5_GAD	Spermidine to adenosine 5\'-diphosphate (ADP) ratio	Weighted mode	14	0.209959	0.182722	0.271232	-0.148176	0.568093	1.23363	0.86228	1.7649
GCST90200707	finn-b-F5_GAD	Generalized anxiety disorder || id:finn-b-F5_GAD	Glycine levels	Weighted mode	12	-0.0659365	0.0569354	0.271352	-0.17753	0.0456569	0.93619	0.837336	1.04672
GCST90200299	finn-b-F5_GAD	Generalized anxiety disorder || id:finn-b-F5_GAD	Oleoyl ethanolamide levels	Simple mode	13	-0.184144	0.159749	0.271476	-0.497253	0.128964	0.831816	0.608199	1.13765
GCST90200364	finn-b-F5_GAD	Generalized anxiety disorder || id:finn-b-F5_GAD	Cysteinylglycine levels	Simple mode	12	-0.24594	0.212448	0.271527	-0.662337	0.170458	0.781969	0.515645	1.18585
GCST90199909	finn-b-F5_GAD	Generalized anxiety disorder || id:finn-b-F5_GAD	Eicosanedioate (C20-DC) levels	Weighted median	8	0.147445	0.134099	0.271539	-0.115389	0.41028	1.15887	0.89102	1.50724
GCST90200707	finn-b-F5_GAD	Generalized anxiety disorder || id:finn-b-F5_GAD	Glycine levels	Simple mode	12	0.223016	0.192724	0.271712	-0.154724	0.600756	1.24984	0.856652	1.8235
GCST90200979	finn-b-F5_GAD	Generalized anxiety disorder || id:finn-b-F5_GAD	Arachidonate (20:4n6) to linoleate (18:2n6) ratio	MR Egger	11	-0.124079	0.106179	0.272591	-0.33219	0.0840314	0.88331	0.717351	1.08766
GCST90200171	finn-b-F5_GAD	Generalized anxiety disorder || id:finn-b-F5_GAD	Perfluorooctanoate (PFOA) levels	Inverse variance weighted	12	-0.156579	0.142794	0.272841	-0.436455	0.123296	0.855064	0.646324	1.13122
GCST90200846	finn-b-F5_GAD	Generalized anxiety disorder || id:finn-b-F5_GAD	Phenylalanine to phosphate ratio	Inverse variance weighted	13	0.113936	0.103927	0.272944	-0.0897612	0.317634	1.12068	0.914149	1.37387
GCST90200069	finn-b-F5_GAD	Generalized anxiety disorder || id:finn-b-F5_GAD	Phenylacetylglutamate levels	MR Egger	13	-0.382662	0.331761	0.273183	-1.03291	0.26759	0.682044	0.355968	1.30681
GCST90200615	finn-b-F5_GAD	Generalized anxiety disorder || id:finn-b-F5_GAD	X-23974 levels	Inverse variance weighted	10	-0.154632	0.141181	0.273397	-0.431346	0.122083	0.856731	0.649634	1.12985
GCST90200553	finn-b-F5_GAD	Generalized anxiety disorder || id:finn-b-F5_GAD	X-17653 levels	Inverse variance weighted	15	-0.106321	0.0971305	0.273681	-0.296697	0.0840542	0.899136	0.743269	1.08769
GCST90200690	finn-b-F5_GAD	Generalized anxiety disorder || id:finn-b-F5_GAD	N-acetyl-1-methylhistidine levels	Simple mode	23	-0.164791	0.146916	0.274097	-0.452745	0.123164	0.848071	0.63588	1.13107
GCST90199931	finn-b-F5_GAD	Generalized anxiety disorder || id:finn-b-F5_GAD	Lanthionine levels	Simple mode	16	-0.338364	0.298126	0.274198	-0.922691	0.245962	0.712935	0.397448	1.27885
GCST90200255	finn-b-F5_GAD	Generalized anxiety disorder || id:finn-b-F5_GAD	3-bromo-5-chloro-2,6-dihydroxybenzoic acid levels	MR Egger	11	0.232205	0.199432	0.274225	-0.158682	0.623092	1.26138	0.853267	1.86468
GCST90200571	finn-b-F5_GAD	Generalized anxiety disorder || id:finn-b-F5_GAD	X-21339 levels	MR Egger	13	-0.240405	0.208924	0.274262	-0.649896	0.169085	0.786309	0.5221	1.18422
GCST90200275	finn-b-F5_GAD	Generalized anxiety disorder || id:finn-b-F5_GAD	Bilirubin degradation product, C16H18N2O5 (2) levels	MR Egger	16	-0.08014	0.0704387	0.274331	-0.2182	0.0579198	0.922987	0.803965	1.05963
GCST90200385	finn-b-F5_GAD	Generalized anxiety disorder || id:finn-b-F5_GAD	Sphingosine levels	Weighted median	7	0.188891	0.172845	0.274468	-0.149886	0.527668	1.20791	0.860806	1.69497
GCST90200273	finn-b-F5_GAD	Generalized anxiety disorder || id:finn-b-F5_GAD	2-methoxyhydroquinone sulfate (2) levels	Simple mode	8	0.482542	0.407191	0.274665	-0.315553	1.28064	1.62019	0.729386	3.59893
GCST90200704	finn-b-F5_GAD	Generalized anxiety disorder || id:finn-b-F5_GAD	Bilirubin (z,z) levels	MR Egger	15	0.103362	0.0906371	0.274699	-0.0742871	0.28101	1.10889	0.928405	1.32447
GCST90200366	finn-b-F5_GAD	Generalized anxiety disorder || id:finn-b-F5_GAD	Creatinine levels	MR Egger	12	-0.240647	0.208243	0.274707	-0.648803	0.16751	0.786119	0.522671	1.18236
GCST90199813	finn-b-F5_GAD	Generalized anxiety disorder || id:finn-b-F5_GAD	Deoxycarnitine levels	Weighted mode	20	0.10854	0.0965432	0.274907	-0.0806851	0.297764	1.11465	0.922484	1.34684
GCST90200512	finn-b-F5_GAD	Generalized anxiety disorder || id:finn-b-F5_GAD	X-13684 levels	Inverse variance weighted	22	0.0753669	0.0690646	0.275162	-0.0599996	0.210733	1.07828	0.941765	1.23458
GCST90200288	finn-b-F5_GAD	Generalized anxiety disorder || id:finn-b-F5_GAD	N-acetylleucine levels	MR Egger	15	-0.0930307	0.0816738	0.275236	-0.253111	0.06705	0.911166	0.776381	1.06935
GCST90199796	finn-b-F5_GAD	Generalized anxiety disorder || id:finn-b-F5_GAD	Docosapentaenoate (n6 DPA; 22:5n6) levels	Inverse variance weighted	8	-0.144238	0.132209	0.275278	-0.403368	0.114891	0.865681	0.668066	1.12175
GCST90200626	finn-b-F5_GAD	Generalized anxiety disorder || id:finn-b-F5_GAD	X-24418 levels	Weighted mode	17	-0.111093	0.0983606	0.27536	-0.303879	0.0816941	0.894856	0.73795	1.08512
GCST90200132	finn-b-F5_GAD	Generalized anxiety disorder || id:finn-b-F5_GAD	Linolenoylcarnitine (C18:3) levels	MR Egger	18	-0.345975	0.306485	0.275603	-0.946685	0.254735	0.70753	0.388025	1.29012
GCST90200109	finn-b-F5_GAD	Generalized anxiety disorder || id:finn-b-F5_GAD	Linoleoyl-arachidonoyl-glycerol (18:2/20:4) [2] levels	Weighted median	24	-0.094996	0.0871376	0.275632	-0.265786	0.0757938	0.909377	0.766603	1.07874
GCST90199759	finn-b-F5_GAD	Generalized anxiety disorder || id:finn-b-F5_GAD	Indolebutyrate levels	MR Egger	14	0.274213	0.240082	0.275666	-0.196349	0.744774	1.31549	0.821725	2.10597
GCST90200036	finn-b-F5_GAD	Generalized anxiety disorder || id:finn-b-F5_GAD	1-palmitoleoylglycerol (16:1) levels	Weighted mode	21	0.179679	0.160322	0.275678	-0.134553	0.493911	1.19683	0.874107	1.63871
GCST90200925	finn-b-F5_GAD	Generalized anxiety disorder || id:finn-b-F5_GAD	Caffeine to theobromine ratio	MR Egger	9	-0.418342	0.35387	0.275726	-1.11193	0.275243	0.658137	0.328925	1.31685
GCST90200619	finn-b-F5_GAD	Generalized anxiety disorder || id:finn-b-F5_GAD	X-24295 levels	Weighted median	13	-0.167346	0.153541	0.275752	-0.468286	0.133594	0.845907	0.626074	1.14293
GCST90200785	finn-b-F5_GAD	Generalized anxiety disorder || id:finn-b-F5_GAD	Cysteine to 5-oxoproline ratio	Weighted mode	11	0.103059	0.0893951	0.275784	-0.0721551	0.278274	1.10856	0.930387	1.32085
GCST90199971	finn-b-F5_GAD	Generalized anxiety disorder || id:finn-b-F5_GAD	3-methylglutarylcarnitine (2) levels	Inverse variance weighted	20	-0.0643615	0.0590716	0.275911	-0.180142	0.0514189	0.937666	0.835152	1.05276
GCST90200990	finn-b-F5_GAD	Generalized anxiety disorder || id:finn-b-F5_GAD	Benzoate to linoleoyl-arachidonoyl-glycerol (18:2 to 20:4) [2] ratio	Simple mode	15	-0.174012	0.153485	0.275944	-0.474842	0.126818	0.840287	0.621983	1.13521
GCST90200708	finn-b-F5_GAD	Generalized anxiety disorder || id:finn-b-F5_GAD	X-12112 levels	MR Egger	18	-0.0466004	0.0413127	0.275954	-0.127573	0.0343724	0.954469	0.880229	1.03497
GCST90200109	finn-b-F5_GAD	Generalized anxiety disorder || id:finn-b-F5_GAD	Linoleoyl-arachidonoyl-glycerol (18:2/20:4) [2] levels	Inverse variance weighted	24	-0.0648612	0.0595568	0.276126	-0.181593	0.0518702	0.937198	0.833941	1.05324
GCST90199743	finn-b-F5_GAD	Generalized anxiety disorder || id:finn-b-F5_GAD	Stearoylcarnitine levels	MR Egger	15	-0.356873	0.31402	0.276279	-0.972353	0.258607	0.699861	0.378192	1.29512
GCST90200971	finn-b-F5_GAD	Generalized anxiety disorder || id:finn-b-F5_GAD	Leucine to phosphate ratio	MR Egger	15	-0.47678	0.41976	0.276531	-1.29951	0.34595	0.620779	0.272666	1.41333
GCST90200342	finn-b-F5_GAD	Generalized anxiety disorder || id:finn-b-F5_GAD	Glycochenodeoxycholate levels	MR Egger	15	-0.226793	0.199718	0.276639	-0.61824	0.164653	0.797085	0.538892	1.17898
GCST90200229	finn-b-F5_GAD	Generalized anxiety disorder || id:finn-b-F5_GAD	2,6-dihydroxybenzoic acid levels	Weighted mode	14	-0.211251	0.186093	0.276794	-0.575993	0.153492	0.809571	0.562146	1.1659
GCST90200659	finn-b-F5_GAD	Generalized anxiety disorder || id:finn-b-F5_GAD	X-25172 levels	Weighted mode	11	0.114792	0.0998079	0.27685	-0.080831	0.310416	1.12164	0.92235	1.36399
GCST90200518	finn-b-F5_GAD	Generalized anxiety disorder || id:finn-b-F5_GAD	X-12839 levels	Inverse variance weighted	14	0.0886752	0.0815866	0.277088	-0.0712346	0.248585	1.09273	0.931243	1.28221
GCST90200470	finn-b-F5_GAD	Generalized anxiety disorder || id:finn-b-F5_GAD	X-11470 levels	Weighted median	22	-0.110646	0.101807	0.277114	-0.310187	0.088895	0.895256	0.73331	1.09297
GCST90200839	finn-b-F5_GAD	Generalized anxiety disorder || id:finn-b-F5_GAD	Adenosine 5\'-diphosphate (ADP) to aspartate ratio	MR Egger	18	0.0931591	0.0828176	0.277236	-0.0691633	0.255482	1.09764	0.933174	1.29108
GCST90199881	finn-b-F5_GAD	Generalized anxiety disorder || id:finn-b-F5_GAD	5-(galactosylhydroxy)-L-lysine levels	Weighted median	9	0.163118	0.150172	0.277388	-0.13122	0.457455	1.17718	0.877025	1.58005
GCST90199668	finn-b-F5_GAD	Generalized anxiety disorder || id:finn-b-F5_GAD	Hexanoylcarnitine levels (Biocrates platform)	Inverse variance weighted	14	0.0703287	0.0647628	0.277504	-0.0566063	0.197264	1.07286	0.944966	1.21807
GCST90200274	finn-b-F5_GAD	Generalized anxiety disorder || id:finn-b-F5_GAD	Cis-3,4-methyleneheptanoylglycine levels	Weighted mode	12	-0.0909176	0.0796308	0.277807	-0.246994	0.0651587	0.913093	0.781145	1.06733
GCST90200460	finn-b-F5_GAD	Generalized anxiety disorder || id:finn-b-F5_GAD	X-11372 levels	MR Egger	14	-0.227402	0.200076	0.277901	-0.61955	0.164746	0.7966	0.538186	1.17909
GCST90199661	finn-b-F5_GAD	Generalized anxiety disorder || id:finn-b-F5_GAD	Maleate levels	Weighted median	11	-0.193567	0.17847	0.278105	-0.543369	0.156235	0.824015	0.580788	1.1691
GCST90200483	finn-b-F5_GAD	Generalized anxiety disorder || id:finn-b-F5_GAD	X-12216 levels	Inverse variance weighted	14	0.151698	0.139935	0.278339	-0.122575	0.42597	1.16381	0.88464	1.53107
GCST90199725	finn-b-F5_GAD	Generalized anxiety disorder || id:finn-b-F5_GAD	Campesterol levels	Simple mode	13	-0.205653	0.181114	0.278341	-0.560636	0.149331	0.814116	0.570846	1.16106
GCST90200314	finn-b-F5_GAD	Generalized anxiety disorder || id:finn-b-F5_GAD	N-acetylneuraminate levels	Inverse variance weighted	19	0.125662	0.115946	0.278457	-0.101593	0.352916	1.1339	0.903397	1.42321
GCST90199840	finn-b-F5_GAD	Generalized anxiety disorder || id:finn-b-F5_GAD	Pregnenediol disulfate (C21H34O8S2) levels	Weighted mode	23	-0.0844254	0.075992	0.278573	-0.23337	0.0645188	0.91904	0.791861	1.06665
GCST90200194	finn-b-F5_GAD	Generalized anxiety disorder || id:finn-b-F5_GAD	N-lactoyl phenylalanine levels	MR Egger	8	-0.516865	0.433933	0.278586	-1.36737	0.333644	0.596388	0.254775	1.39605
GCST90200777	finn-b-F5_GAD	Generalized anxiety disorder || id:finn-b-F5_GAD	Uridine to cytidine ratio	Inverse variance weighted	7	0.145673	0.134497	0.278765	-0.117941	0.409287	1.15682	0.888749	1.50574
GCST90200333	finn-b-F5_GAD	Generalized anxiety disorder || id:finn-b-F5_GAD	Taurocholic acid levels	Inverse variance weighted	16	0.129802	0.120041	0.279557	-0.105478	0.365082	1.1386	0.899894	1.44063
GCST90200299	finn-b-F5_GAD	Generalized anxiety disorder || id:finn-b-F5_GAD	Oleoyl ethanolamide levels	Weighted mode	13	-0.135526	0.119682	0.279591	-0.370103	0.0990501	0.873256	0.690663	1.10412
GCST90200896	finn-b-F5_GAD	Generalized anxiety disorder || id:finn-b-F5_GAD	Inosine to EDTA ratio	Simple mode	16	0.24622	0.219593	0.279808	-0.184181	0.676622	1.27918	0.831785	1.96722
GCST90199762	finn-b-F5_GAD	Generalized anxiety disorder || id:finn-b-F5_GAD	N6-carbamoylthreonyladenosine levels	Weighted mode	17	0.115667	0.103439	0.279983	-0.0870728	0.318407	1.12262	0.91661	1.37494
GCST90200794	finn-b-F5_GAD	Generalized anxiety disorder || id:finn-b-F5_GAD	Oleoyl-linoleoyl-glycerol (18:1 to 18:2) [2] to linoleoyl-arachidonoyl-glycerol (18:2 to 20:4) [1] ratio	Weighted mode	14	0.05975	0.0530144	0.280094	-0.0441583	0.163658	1.06157	0.956803	1.17781
GCST90199798	finn-b-F5_GAD	Generalized anxiety disorder || id:finn-b-F5_GAD	Isobutyrylglycine levels	Weighted mode	19	-0.147223	0.132208	0.280114	-0.40635	0.111905	0.863102	0.666077	1.11841
GCST90199675	finn-b-F5_GAD	Generalized anxiety disorder || id:finn-b-F5_GAD	Homoarginine levels	Weighted median	18	0.0860424	0.0796697	0.280147	-0.0701103	0.242195	1.08985	0.932291	1.27404
GCST90200163	finn-b-F5_GAD	Generalized anxiety disorder || id:finn-b-F5_GAD	Heptenedioate (C7:1-DC) levels	Weighted mode	8	0.355551	0.303961	0.280393	-0.240212	0.951314	1.42697	0.786461	2.58911
GCST90200327	finn-b-F5_GAD	Generalized anxiety disorder || id:finn-b-F5_GAD	Choline levels	Weighted mode	13	0.286503	0.253455	0.280399	-0.210268	0.783275	1.33176	0.810367	2.18863
GCST90200986	finn-b-F5_GAD	Generalized anxiety disorder || id:finn-b-F5_GAD	Cholesterol to linoleoyl-arachidonoyl-glycerol (18:2 to 20:4) [2] ratio	Weighted mode	17	0.123706	0.110732	0.280419	-0.0933288	0.340741	1.13168	0.910894	1.40599
GCST90200899	finn-b-F5_GAD	Generalized anxiety disorder || id:finn-b-F5_GAD	Citrulline to ornithine ratio	Weighted mode	18	0.371633	0.33382	0.281085	-0.282654	1.02592	1.4501	0.753781	2.78966
GCST90199881	finn-b-F5_GAD	Generalized anxiety disorder || id:finn-b-F5_GAD	5-(galactosylhydroxy)-L-lysine levels	Simple mode	9	-0.33519	0.290125	0.281295	-0.903836	0.233456	0.715202	0.405013	1.26296
GCST90200331	finn-b-F5_GAD	Generalized anxiety disorder || id:finn-b-F5_GAD	1-palmitoyl-2-oleoyl-GPE (16:0/18:1) levels	Simple mode	21	0.211098	0.190649	0.281323	-0.162575	0.58477	1.23503	0.849953	1.79458
GCST90199750	finn-b-F5_GAD	Generalized anxiety disorder || id:finn-b-F5_GAD	Laurylcarnitine levels	Simple mode	14	-0.305052	0.271399	0.28134	-0.836994	0.226889	0.737085	0.43301	1.25469
GCST90199937	finn-b-F5_GAD	Generalized anxiety disorder || id:finn-b-F5_GAD	2-aminooctanoate levels	MR Egger	16	0.108562	0.0968926	0.281381	-0.0813475	0.298471	1.11467	0.921873	1.3478
GCST90200536	finn-b-F5_GAD	Generalized anxiety disorder || id:finn-b-F5_GAD	X-17328 levels	Simple mode	11	-0.235396	0.20673	0.281385	-0.640586	0.169794	0.790258	0.526983	1.18506
GCST90200858	finn-b-F5_GAD	Generalized anxiety disorder || id:finn-b-F5_GAD	Phosphate to tyrosine ratio	Weighted mode	21	0.182997	0.165301	0.28141	-0.140994	0.506987	1.20081	0.868495	1.66028
GCST90200730	finn-b-F5_GAD	Generalized anxiety disorder || id:finn-b-F5_GAD	Adenosine 5\'-diphosphate (ADP) to fructose ratio	Weighted mode	16	0.108522	0.097127	0.281436	-0.0818472	0.29889	1.11463	0.921413	1.34836
GCST90200795	finn-b-F5_GAD	Generalized anxiety disorder || id:finn-b-F5_GAD	Oleoyl-linoleoyl-glycerol (18:1 to 18:2) [2] to linoleoyl-arachidonoyl-glycerol (18:2 to 20:4) [2] ratio	Inverse variance weighted	15	0.0589095	0.054718	0.281658	-0.0483378	0.166157	1.06068	0.952812	1.18076
GCST90200974	finn-b-F5_GAD	Generalized anxiety disorder || id:finn-b-F5_GAD	Phosphate to proline ratio	MR Egger	15	0.189138	0.168436	0.281787	-0.140996	0.519273	1.20821	0.868493	1.68081
GCST90199718	finn-b-F5_GAD	Generalized anxiety disorder || id:finn-b-F5_GAD	Sebacate (C10-DC) levels	Inverse variance weighted	10	0.0352241	0.0327303	0.281842	-0.0289274	0.0993756	1.03585	0.971487	1.10448
GCST90200586	finn-b-F5_GAD	Generalized anxiety disorder || id:finn-b-F5_GAD	X-21471 levels	Inverse variance weighted	18	-0.059802	0.0555922	0.28205	-0.168763	0.0491587	0.941951	0.844709	1.05039
GCST90200758	finn-b-F5_GAD	Generalized anxiety disorder || id:finn-b-F5_GAD	Glycine to serine ratio	Weighted mode	16	-0.0799119	0.0716278	0.282125	-0.220302	0.0604785	0.923198	0.802276	1.06234
GCST90200000	finn-b-F5_GAD	Generalized anxiety disorder || id:finn-b-F5_GAD	Umbelliferone sulfate levels	Inverse variance weighted	13	-0.0878152	0.0816545	0.282174	-0.247858	0.0722276	0.91593	0.780471	1.0749
GCST90200258	finn-b-F5_GAD	Generalized anxiety disorder || id:finn-b-F5_GAD	2-hydroxy-4-(methylthio)butanoic acid levels	Weighted median	18	-0.0703077	0.0654086	0.282419	-0.198509	0.0578931	0.932107	0.819953	1.0596
GCST90201009	finn-b-F5_GAD	Generalized anxiety disorder || id:finn-b-F5_GAD	Threonine to pyruvate ratio	Inverse variance weighted	17	0.0893549	0.0831336	0.282449	-0.073587	0.252297	1.09347	0.929055	1.28698
GCST90200133	finn-b-F5_GAD	Generalized anxiety disorder || id:finn-b-F5_GAD	Heneicosapentaenoate (21:5n3) levels	Weighted mode	8	-0.240705	0.206798	0.282573	-0.64603	0.16462	0.786073	0.524122	1.17894
GCST90200529	finn-b-F5_GAD	Generalized anxiety disorder || id:finn-b-F5_GAD	X-16397 levels	Simple mode	10	-0.275415	0.240993	0.282598	-0.747762	0.196932	0.759257	0.473425	1.21766
GCST90200916	finn-b-F5_GAD	Generalized anxiety disorder || id:finn-b-F5_GAD	Fructose to sucrose ratio	MR Egger	10	0.436974	0.379346	0.282615	-0.306543	1.18049	1.54802	0.735987	3.25598
GCST90200207	finn-b-F5_GAD	Generalized anxiety disorder || id:finn-b-F5_GAD	Methyl vanillate sulfate levels	Weighted median	9	-0.147163	0.136971	0.282641	-0.415626	0.121301	0.863154	0.659927	1.12896
GCST90200576	finn-b-F5_GAD	Generalized anxiety disorder || id:finn-b-F5_GAD	X-21285 levels	Inverse variance weighted	17	0.0728568	0.0678281	0.28276	-0.0600862	0.2058	1.07558	0.941683	1.22851
GCST90200188	finn-b-F5_GAD	Generalized anxiety disorder || id:finn-b-F5_GAD	3-amino-2-piperidone levels	Inverse variance weighted	10	-0.141567	0.131829	0.282883	-0.399951	0.116818	0.867997	0.670353	1.12392
GCST90200205	finn-b-F5_GAD	Generalized anxiety disorder || id:finn-b-F5_GAD	3-indoleglyoxylic acid levels	Weighted mode	12	0.110188	0.0976128	0.28299	-0.0811337	0.301509	1.11649	0.92207	1.3519
GCST90200487	finn-b-F5_GAD	Generalized anxiety disorder || id:finn-b-F5_GAD	X-11880 levels	Simple mode	17	-0.2302	0.207229	0.28305	-0.636369	0.175969	0.794375	0.529211	1.1924
GCST90200582	finn-b-F5_GAD	Generalized anxiety disorder || id:finn-b-F5_GAD	X-21752 levels	Simple mode	11	0.372206	0.328099	0.283075	-0.270869	1.01528	1.45093	0.762717	2.76014
GCST90199816	finn-b-F5_GAD	Generalized anxiety disorder || id:finn-b-F5_GAD	3,4-dihydroxybutyrate levels	Simple mode	12	0.362613	0.321511	0.283387	-0.267548	0.992773	1.43708	0.765254	2.69871
GCST90200203	finn-b-F5_GAD	Generalized anxiety disorder || id:finn-b-F5_GAD	Indoleacetoylcarnitine levels	Inverse variance weighted	27	-0.060528	0.0564345	0.28348	-0.17114	0.0500836	0.941267	0.842704	1.05136
GCST90200283	finn-b-F5_GAD	Generalized anxiety disorder || id:finn-b-F5_GAD	3-ureidopropionate levels	Simple mode	11	0.291613	0.257302	0.283508	-0.212699	0.795925	1.33858	0.8084	2.21649
GCST90199691	finn-b-F5_GAD	Generalized anxiety disorder || id:finn-b-F5_GAD	1-methylhistidine levels	Weighted mode	18	-0.22427	0.202643	0.283828	-0.62145	0.17291	0.799099	0.537165	1.18876
GCST90199678	finn-b-F5_GAD	Generalized anxiety disorder || id:finn-b-F5_GAD	Tartronate (hydroxymalonate) levels	Simple mode	11	-0.228198	0.201506	0.283863	-0.623149	0.166753	0.795967	0.536253	1.18146
GCST90200362	finn-b-F5_GAD	Generalized anxiety disorder || id:finn-b-F5_GAD	Succinate levels	Simple mode	11	-0.193222	0.170654	0.28395	-0.527703	0.141259	0.824299	0.589959	1.15172
GCST90200006	finn-b-F5_GAD	Generalized anxiety disorder || id:finn-b-F5_GAD	1,2,3-benzenetriol sulfate (2) levels	MR Egger	12	0.157533	0.139223	0.284242	-0.115344	0.43041	1.17062	0.89106	1.53789
GCST90199983	finn-b-F5_GAD	Generalized anxiety disorder || id:finn-b-F5_GAD	5alpha-androstan-3alpha,17beta-diol monosulfate (2) levels	Weighted mode	17	0.178683	0.161416	0.284673	-0.137693	0.495058	1.19564	0.871366	1.64059
GCST90200938	finn-b-F5_GAD	Generalized anxiety disorder || id:finn-b-F5_GAD	Alpha-ketoglutarate to alanine ratio	MR Egger	13	0.214422	0.190722	0.284836	-0.159393	0.588237	1.23915	0.852661	1.80081
GCST90199863	finn-b-F5_GAD	Generalized anxiety disorder || id:finn-b-F5_GAD	16a-hydroxy DHEA 3-sulfate levels	MR Egger	18	0.0628741	0.0568365	0.284984	-0.0485255	0.174274	1.06489	0.952633	1.19038
GCST90200037	finn-b-F5_GAD	Generalized anxiety disorder || id:finn-b-F5_GAD	1-stearoyl-2-linoleoyl-gpc (18:0/18:2) levels	Inverse variance weighted	17	0.0913442	0.0854487	0.285072	-0.0761354	0.258824	1.09565	0.926691	1.29541
GCST90200030	finn-b-F5_GAD	Generalized anxiety disorder || id:finn-b-F5_GAD	1,2-dilinoleoyl-GPC (18:2/18:2) levels	Weighted median	10	0.10939	0.102363	0.285227	-0.0912411	0.310022	1.1156	0.912798	1.36345
GCST90200284	finn-b-F5_GAD	Generalized anxiety disorder || id:finn-b-F5_GAD	Erucate (22:1n9) levels	Simple mode	11	-0.46426	0.411807	0.285909	-1.2714	0.342882	0.6286	0.280438	1.409
GCST90199993	finn-b-F5_GAD	Generalized anxiety disorder || id:finn-b-F5_GAD	Phenylacetylcarnitine levels	Weighted median	15	-0.14473	0.135704	0.28619	-0.41071	0.121249	0.865255	0.663179	1.12891
GCST90200689	finn-b-F5_GAD	Generalized anxiety disorder || id:finn-b-F5_GAD	N6-methyllysine levels	Inverse variance weighted	16	-0.0312956	0.0293471	0.286245	-0.088816	0.0262247	0.969189	0.915014	1.02657
GCST90200782	finn-b-F5_GAD	Generalized anxiety disorder || id:finn-b-F5_GAD	Mannose to trans-4-hydroxyproline ratio	Simple mode	10	-0.305771	0.269754	0.286288	-0.834489	0.222947	0.736555	0.434096	1.24975
GCST90200158	finn-b-F5_GAD	Generalized anxiety disorder || id:finn-b-F5_GAD	3-hydroxyoleoylcarnitine levels	MR Egger	16	0.444829	0.401361	0.286409	-0.341839	1.2315	1.56022	0.710463	3.42636
GCST90200746	finn-b-F5_GAD	Generalized anxiety disorder || id:finn-b-F5_GAD	Adenosine 5\'-diphosphate (ADP) to gluconate ratio	Weighted mode	11	-0.210685	0.18715	0.28656	-0.577498	0.156128	0.810029	0.561301	1.16898
GCST90200881	finn-b-F5_GAD	Generalized anxiety disorder || id:finn-b-F5_GAD	Aspartate to N-acetylglucosamine to N-acetylgalactosamine ratio	Inverse variance weighted	10	0.106873	0.100287	0.286569	-0.0896886	0.303435	1.11279	0.914216	1.3545
GCST90200957	finn-b-F5_GAD	Generalized anxiety disorder || id:finn-b-F5_GAD	N-acetylneuraminate to N-acetylglucosamine to N-acetylgalactosamine ratio	Weighted mode	10	0.104648	0.0923858	0.286604	-0.0764285	0.285724	1.11032	0.926419	1.33072
GCST90201001	finn-b-F5_GAD	Generalized anxiety disorder || id:finn-b-F5_GAD	Serine to alpha-ketobutyrate ratio	MR Egger	10	0.571612	0.500698	0.286625	-0.409756	1.55298	1.77112	0.663812	4.72553
GCST90200375	finn-b-F5_GAD	Generalized anxiety disorder || id:finn-b-F5_GAD	Gamma-glutamylglutamate levels	Inverse variance weighted	14	-0.124726	0.117075	0.286716	-0.354193	0.104741	0.882739	0.701739	1.11042
GCST90199923	finn-b-F5_GAD	Generalized anxiety disorder || id:finn-b-F5_GAD	N-palmitoylglycine levels	Weighted median	13	-0.0931676	0.0874706	0.286817	-0.26461	0.0782749	0.911041	0.767505	1.08142
GCST90200143	finn-b-F5_GAD	Generalized anxiety disorder || id:finn-b-F5_GAD	Nervonoylcarnitine (C24:1) levels	MR Egger	15	0.222179	0.200073	0.286907	-0.169964	0.614321	1.24879	0.843695	1.8484
GCST90199656	finn-b-F5_GAD	Generalized anxiety disorder || id:finn-b-F5_GAD	3-indoxyl sulfate levels	Weighted median	11	-0.178	0.167251	0.287205	-0.505811	0.149811	0.836942	0.603016	1.16161
GCST90199958	finn-b-F5_GAD	Generalized anxiety disorder || id:finn-b-F5_GAD	1-linolenoyl-GPC (18:3) levels	Simple mode	20	-0.257994	0.235646	0.287273	-0.71986	0.203872	0.7726	0.48682	1.22614
GCST90199665	finn-b-F5_GAD	Generalized anxiety disorder || id:finn-b-F5_GAD	N-acetylaspartate (naa) levels	Simple mode	8	0.336692	0.292357	0.287278	-0.236328	0.909711	1.40031	0.789522	2.48361
GCST90200443	finn-b-F5_GAD	Generalized anxiety disorder || id:finn-b-F5_GAD	Pseudouridine levels	Weighted median	15	0.168025	0.157942	0.287401	-0.141542	0.477593	1.18297	0.868019	1.61219
GCST90200610	finn-b-F5_GAD	Generalized anxiety disorder || id:finn-b-F5_GAD	X-23593 levels	Simple mode	12	-0.229659	0.205555	0.28769	-0.632547	0.173228	0.794804	0.531237	1.18914
GCST90200907	finn-b-F5_GAD	Generalized anxiety disorder || id:finn-b-F5_GAD	Retinol (Vitamin A) to linoleoyl-arachidonoyl-glycerol (18:2 to 20:4) [1] ratio	Weighted median	14	0.117298	0.110401	0.288021	-0.099088	0.333684	1.12445	0.905663	1.3961
GCST90200243	finn-b-F5_GAD	Generalized anxiety disorder || id:finn-b-F5_GAD	Hydroxypalmitoyl sphingomyelin (d18:1/16:0(OH)) levels	Simple mode	20	-0.301595	0.276108	0.288355	-0.842768	0.239577	0.739637	0.430517	1.27071
GCST90200766	finn-b-F5_GAD	Generalized anxiety disorder || id:finn-b-F5_GAD	Phosphate to phosphoethanolamine ratio	Simple mode	7	0.401762	0.344954	0.288357	-0.274349	1.07787	1.49446	0.760067	2.93842
GCST90200530	finn-b-F5_GAD	Generalized anxiety disorder || id:finn-b-F5_GAD	X-17335 levels	Inverse variance weighted	7	0.164606	0.155066	0.288454	-0.139324	0.468536	1.17893	0.869946	1.59765
GCST90200952	finn-b-F5_GAD	Generalized anxiety disorder || id:finn-b-F5_GAD	Adenosine 5\'-diphosphate (ADP) to cytidine ratio	Simple mode	4	0.300733	0.233708	0.288469	-0.157334	0.7588	1.35085	0.854419	2.13571
GCST90199737	finn-b-F5_GAD	Generalized anxiety disorder || id:finn-b-F5_GAD	N-acetylproline levels	MR Egger	9	-0.284513	0.247753	0.288538	-0.770108	0.201082	0.752381	0.462963	1.22273
GCST90200716	finn-b-F5_GAD	Generalized anxiety disorder || id:finn-b-F5_GAD	Adenosine 5\'-diphosphate (ADP) to phosphoethanolamine ratio	Weighted mode	9	-0.258723	0.227738	0.288819	-0.70509	0.187645	0.772037	0.494064	1.2064
GCST90199700	finn-b-F5_GAD	Generalized anxiety disorder || id:finn-b-F5_GAD	3-hydroxylaurate levels	Inverse variance weighted	8	-0.187843	0.177093	0.288824	-0.534944	0.159259	0.828745	0.585702	1.17264
GCST90200314	finn-b-F5_GAD	Generalized anxiety disorder || id:finn-b-F5_GAD	N-acetylneuraminate levels	Simple mode	19	0.310328	0.284029	0.288981	-0.246369	0.867025	1.36387	0.781634	2.37982
GCST90200899	finn-b-F5_GAD	Generalized anxiety disorder || id:finn-b-F5_GAD	Citrulline to ornithine ratio	Weighted median	18	0.180379	0.170136	0.289051	-0.153087	0.513844	1.19767	0.858055	1.67171
GCST90200618	finn-b-F5_GAD	Generalized anxiety disorder || id:finn-b-F5_GAD	X-23782 levels	Weighted median	12	-0.180574	0.17049	0.289535	-0.514735	0.153587	0.834791	0.597659	1.16601
GCST90199805	finn-b-F5_GAD	Generalized anxiety disorder || id:finn-b-F5_GAD	Octadecanedioate levels	Weighted median	19	-0.12761	0.12049	0.289555	-0.36377	0.108549	0.880196	0.695051	1.11466
GCST90200538	finn-b-F5_GAD	Generalized anxiety disorder || id:finn-b-F5_GAD	X-17010 levels	Weighted mode	10	-0.200146	0.177961	0.289833	-0.54895	0.148658	0.818611	0.577556	1.16028
GCST90200954	finn-b-F5_GAD	Generalized anxiety disorder || id:finn-b-F5_GAD	Cytidine to N-acetylneuraminate ratio	MR Egger	16	-0.319316	0.290317	0.289935	-0.888338	0.249706	0.726646	0.411339	1.28365
GCST90199891	finn-b-F5_GAD	Generalized anxiety disorder || id:finn-b-F5_GAD	S-methylcysteine levels	Simple mode	10	0.253146	0.225288	0.290236	-0.188418	0.69471	1.28807	0.828269	2.00313
GCST90199776	finn-b-F5_GAD	Generalized anxiety disorder || id:finn-b-F5_GAD	Malonylcarnitine levels	Weighted median	11	0.148719	0.140639	0.290306	-0.126934	0.424372	1.16035	0.880792	1.52863
GCST90200906	finn-b-F5_GAD	Generalized anxiety disorder || id:finn-b-F5_GAD	2\'-deoxyuridine to cytidine ratio	MR Egger	18	-0.279155	0.255309	0.290408	-0.77956	0.221251	0.756423	0.458608	1.24764
GCST90200928	finn-b-F5_GAD	Generalized anxiety disorder || id:finn-b-F5_GAD	N-palmitoyl-sphingosine (d18:1 to 16:0) to N-stearoyl-sphingosine (d18:1 to 18:0) ratio	MR Egger	13	0.265753	0.239319	0.290486	-0.203311	0.734818	1.30441	0.816024	2.0851
GCST90200046	finn-b-F5_GAD	Generalized anxiety disorder || id:finn-b-F5_GAD	1-stearoyl-2-docosahexaenoyl-gpc (18:0/22:6) levels	Weighted mode	18	-0.133907	0.122748	0.290534	-0.374492	0.106679	0.874672	0.687638	1.11258
GCST90200821	finn-b-F5_GAD	Generalized anxiety disorder || id:finn-b-F5_GAD	Adenosine 5\'-diphosphate (ADP) to glycine ratio	Weighted mode	14	0.14187	0.128836	0.290796	-0.110649	0.394388	1.15243	0.895253	1.48348
GCST90200788	finn-b-F5_GAD	Generalized anxiety disorder || id:finn-b-F5_GAD	5-oxoproline to citrate ratio	MR Egger	7	-0.108343	0.0917639	0.290834	-0.2882	0.0715143	0.89732	0.749611	1.07413
GCST90199770	finn-b-F5_GAD	Generalized anxiety disorder || id:finn-b-F5_GAD	1-arachidonylglycerol (20:4) levels	Weighted median	14	-0.109583	0.103751	0.290869	-0.312935	0.0937682	0.896208	0.731298	1.09831
GCST90200975	finn-b-F5_GAD	Generalized anxiety disorder || id:finn-b-F5_GAD	Arachidonate (20:4n6) to caffeine ratio	Inverse variance weighted	18	-0.121207	0.114769	0.290925	-0.346155	0.10374	0.88585	0.707403	1.10931
GCST90199717	finn-b-F5_GAD	Generalized anxiety disorder || id:finn-b-F5_GAD	1-methyl-4-imidazoleacetate levels	Weighted median	17	0.0953889	0.0903238	0.290933	-0.0816457	0.272423	1.10009	0.921598	1.31314
GCST90200548	finn-b-F5_GAD	Generalized anxiety disorder || id:finn-b-F5_GAD	X-17676 levels	Simple mode	21	-0.225249	0.207661	0.290961	-0.632265	0.181768	0.798317	0.531387	1.19934
GCST90200179	finn-b-F5_GAD	Generalized anxiety disorder || id:finn-b-F5_GAD	Glyco-beta-muricholate levels	Weighted median	15	0.0592638	0.0561441	0.291167	-0.0507787	0.169306	1.06106	0.950489	1.18448
GCST90199954	finn-b-F5_GAD	Generalized anxiety disorder || id:finn-b-F5_GAD	N2,N5-diacetylornithine levels	Weighted median	17	0.0748722	0.0709368	0.291207	-0.0641638	0.213908	1.07775	0.937851	1.23851
GCST90200782	finn-b-F5_GAD	Generalized anxiety disorder || id:finn-b-F5_GAD	Mannose to trans-4-hydroxyproline ratio	Inverse variance weighted	10	-0.143373	0.135969	0.291678	-0.409873	0.123127	0.866431	0.663735	1.13103
GCST90200876	finn-b-F5_GAD	Generalized anxiety disorder || id:finn-b-F5_GAD	Cortisone to 4-cholesten-3-one ratio	MR Egger	17	0.0862473	0.0790042	0.292199	-0.068601	0.241095	1.09008	0.933699	1.27264
GCST90200386	finn-b-F5_GAD	Generalized anxiety disorder || id:finn-b-F5_GAD	Deoxycholate levels	MR Egger	17	0.199615	0.183144	0.292942	-0.159347	0.558576	1.22093	0.8527	1.74818
GCST90200091	finn-b-F5_GAD	Generalized anxiety disorder || id:finn-b-F5_GAD	Docosahexaenoylcholine levels	Simple mode	11	0.245602	0.221291	0.293033	-0.188127	0.679332	1.27839	0.828509	1.97256
GCST90200438	finn-b-F5_GAD	Generalized anxiety disorder || id:finn-b-F5_GAD	Alpha-ketobutyrate levels	Simple mode	9	0.320035	0.2844	0.293088	-0.237389	0.87746	1.37718	0.788684	2.40478
GCST90200054	finn-b-F5_GAD	Generalized anxiety disorder || id:finn-b-F5_GAD	1-palmitoyl-2-arachidonoyl-GPE (16:0/20:4) levels	Inverse variance weighted	14	0.0545157	0.0518696	0.293252	-0.0471488	0.15618	1.05603	0.953945	1.16904
GCST90200746	finn-b-F5_GAD	Generalized anxiety disorder || id:finn-b-F5_GAD	Adenosine 5\'-diphosphate (ADP) to gluconate ratio	Simple mode	11	-0.24785	0.223598	0.293609	-0.686103	0.190402	0.780477	0.503535	1.20974
GCST90200309	finn-b-F5_GAD	Generalized anxiety disorder || id:finn-b-F5_GAD	Vanillylmandelate (VMA) levels	Weighted mode	23	-0.163925	0.152365	0.293644	-0.46256	0.134711	0.848806	0.62967	1.14421
GCST90200080	finn-b-F5_GAD	Generalized anxiety disorder || id:finn-b-F5_GAD	1-palmitoyl-2-oleoyl-GPI (16:0/18:1) levels	MR Egger	15	0.292484	0.267279	0.293684	-0.231383	0.816352	1.33975	0.793435	2.26223
GCST90199872	finn-b-F5_GAD	Generalized anxiety disorder || id:finn-b-F5_GAD	Androstenediol (3beta,17beta) monosulfate (1) levels	Weighted mode	19	-0.139507	0.128983	0.293712	-0.392313	0.113299	0.869787	0.675493	1.11997
GCST90199781	finn-b-F5_GAD	Generalized anxiety disorder || id:finn-b-F5_GAD	Hexanoylglycine levels	Simple mode	15	0.134744	0.123573	0.293947	-0.107458	0.376947	1.14424	0.898114	1.45783
GCST90200783	finn-b-F5_GAD	Generalized anxiety disorder || id:finn-b-F5_GAD	Mannose to S-methylcysteine ratio	Weighted median	10	0.145768	0.138926	0.294064	-0.126527	0.418063	1.15693	0.88115	1.51902
GCST90200596	finn-b-F5_GAD	Generalized anxiety disorder || id:finn-b-F5_GAD	X-23655 levels	Weighted median	14	-0.144262	0.137494	0.294076	-0.41375	0.125227	0.865661	0.661166	1.13341
GCST90200393	finn-b-F5_GAD	Generalized anxiety disorder || id:finn-b-F5_GAD	Phosphate levels (UKB data field 30810)	MR Egger	14	-0.277034	0.252513	0.294122	-0.771959	0.217891	0.758029	0.462107	1.24345
GCST90200050	finn-b-F5_GAD	Generalized anxiety disorder || id:finn-b-F5_GAD	5-hydroxyindole sulfate levels	MR Egger	10	0.32267	0.287457	0.294207	-0.240746	0.886087	1.38081	0.786041	2.42562
GCST90200482	finn-b-F5_GAD	Generalized anxiety disorder || id:finn-b-F5_GAD	X-12193 levels	Simple mode	17	-0.364904	0.336511	0.29427	-1.02447	0.294659	0.694264	0.358988	1.34267
GCST90200573	finn-b-F5_GAD	Generalized anxiety disorder || id:finn-b-F5_GAD	X-18935 levels	Weighted median	18	0.118573	0.113078	0.294361	-0.103059	0.340206	1.12589	0.902074	1.40524
GCST90199633	finn-b-F5_GAD	Generalized anxiety disorder || id:finn-b-F5_GAD	Suberate (C8-DC) levels	Weighted mode	14	-0.142619	0.130556	0.29449	-0.398509	0.113271	0.867084	0.671321	1.11993
GCST90200836	finn-b-F5_GAD	Generalized anxiety disorder || id:finn-b-F5_GAD	Glycerol to glycerol 3-phosphate ratio	Inverse variance weighted	14	0.132199	0.126117	0.294533	-0.114989	0.379388	1.14134	0.891376	1.46139
GCST90199995	finn-b-F5_GAD	Generalized anxiety disorder || id:finn-b-F5_GAD	Sphingomyelin (d18:1/20:2, d18:2/20:1, d16:1/22:2) levels	Weighted mode	13	0.141358	0.129031	0.294782	-0.111542	0.394258	1.15184	0.894454	1.48328
GCST90200330	finn-b-F5_GAD	Generalized anxiety disorder || id:finn-b-F5_GAD	1-palmitoyl-2-linoleoyl-gpc (16:0/18:2) levels	Inverse variance weighted	16	0.078871	0.0753136	0.294991	-0.0687436	0.226486	1.08206	0.933566	1.25418
GCST90200360	finn-b-F5_GAD	Generalized anxiety disorder || id:finn-b-F5_GAD	Cortisone levels	Weighted mode	8	0.257706	0.227694	0.294993	-0.188575	0.703987	1.29396	0.828138	2.0218
GCST90200149	finn-b-F5_GAD	Generalized anxiety disorder || id:finn-b-F5_GAD	Ximenoylcarnitine (C26:1) levels	MR Egger	18	-0.194763	0.1799	0.295023	-0.547367	0.15784	0.823029	0.578471	1.17098
GCST90200536	finn-b-F5_GAD	Generalized anxiety disorder || id:finn-b-F5_GAD	X-17328 levels	Weighted mode	11	-0.206857	0.187299	0.295274	-0.573963	0.160248	0.813136	0.563289	1.1738
GCST90200183	finn-b-F5_GAD	Generalized anxiety disorder || id:finn-b-F5_GAD	N-acetyl-2-aminooctanoate levels	MR Egger	17	-0.0988731	0.0911743	0.295292	-0.277575	0.0798284	0.905858	0.757619	1.0831
GCST90200467	finn-b-F5_GAD	Generalized anxiety disorder || id:finn-b-F5_GAD	X-11852 levels	MR Egger	12	-0.356709	0.323006	0.295309	-0.989801	0.276383	0.699976	0.371651	1.31835
GCST90199678	finn-b-F5_GAD	Generalized anxiety disorder || id:finn-b-F5_GAD	Tartronate (hydroxymalonate) levels	Weighted mode	11	-0.0977876	0.0886108	0.29563	-0.271465	0.0758895	0.906841	0.762262	1.07884
GCST90200041	finn-b-F5_GAD	Generalized anxiety disorder || id:finn-b-F5_GAD	1-palmitoyl-2-stearoyl-gpc (16:0/18:0) levels	Weighted median	19	-0.117377	0.112297	0.295914	-0.337479	0.102725	0.88925	0.713567	1.10819
GCST90199642	finn-b-F5_GAD	Generalized anxiety disorder || id:finn-b-F5_GAD	Ribitol levels	Inverse variance weighted	18	-0.0484292	0.0463383	0.295967	-0.139252	0.042394	0.952725	0.870008	1.04331
GCST90200383	finn-b-F5_GAD	Generalized anxiety disorder || id:finn-b-F5_GAD	Cystathionine levels	Simple mode	17	-0.23756	0.219911	0.296044	-0.668586	0.193466	0.788549	0.512432	1.21345
GCST90200762	finn-b-F5_GAD	Generalized anxiety disorder || id:finn-b-F5_GAD	Palmitate (16:0) to myristate (14:0) ratio	Inverse variance weighted	11	0.146131	0.139862	0.296105	-0.127999	0.420262	1.15735	0.879854	1.52236
GCST90200261	finn-b-F5_GAD	Generalized anxiety disorder || id:finn-b-F5_GAD	S-carboxyethylcysteine levels	Inverse variance weighted	14	0.117883	0.11286	0.296248	-0.103322	0.339089	1.12511	0.901837	1.40367
GCST90199949	finn-b-F5_GAD	Generalized anxiety disorder || id:finn-b-F5_GAD	6-oxopiperidine-2-carboxylate levels	Simple mode	12	-0.209609	0.191149	0.296255	-0.584261	0.165044	0.810902	0.557518	1.17944
GCST90199801	finn-b-F5_GAD	Generalized anxiety disorder || id:finn-b-F5_GAD	Hydroquinone sulfate levels	Weighted mode	10	-0.327926	0.295787	0.296324	-0.907668	0.251816	0.720416	0.403464	1.28636
GCST90200740	finn-b-F5_GAD	Generalized anxiety disorder || id:finn-b-F5_GAD	Arachidonate (20:4n6) to oleate to vaccenate (18:1) ratio	Simple mode	11	-0.179901	0.163315	0.296459	-0.499998	0.140195	0.835353	0.606532	1.1505
GCST90200993	finn-b-F5_GAD	Generalized anxiety disorder || id:finn-b-F5_GAD	Salicylate to oxalate (ethanedioate) ratio	Simple mode	14	-0.240469	0.221234	0.296804	-0.674087	0.193149	0.786259	0.509621	1.21306
GCST90199948	finn-b-F5_GAD	Generalized anxiety disorder || id:finn-b-F5_GAD	S-allylcysteine levels	Weighted mode	10	-0.23825	0.215148	0.296848	-0.65994	0.183441	0.788006	0.516882	1.20134
GCST90199996	finn-b-F5_GAD	Generalized anxiety disorder || id:finn-b-F5_GAD	Sphingomyelin (d18:1/20:1, d18:2/20:0) levels	Simple mode	18	0.215721	0.200478	0.296947	-0.177216	0.608657	1.24076	0.837599	1.83796
GCST90200868	finn-b-F5_GAD	Generalized anxiety disorder || id:finn-b-F5_GAD	Isoleucine to phosphate ratio	Inverse variance weighted	15	0.129436	0.124157	0.297172	-0.113912	0.372785	1.13819	0.892336	1.45177
GCST90199683	finn-b-F5_GAD	Generalized anxiety disorder || id:finn-b-F5_GAD	Indoleacetate levels	Simple mode	21	0.240866	0.225233	0.297622	-0.20059	0.682322	1.27235	0.818248	1.97847
GCST90200212	finn-b-F5_GAD	Generalized anxiety disorder || id:finn-b-F5_GAD	Glucuronide of piperine metabolite C17H21NO3 (5) levels	Weighted median	11	-0.146946	0.141232	0.298129	-0.423761	0.12987	0.863341	0.65458	1.13868
GCST90199715	finn-b-F5_GAD	Generalized anxiety disorder || id:finn-b-F5_GAD	Myristoleate (14:1n5) levels	Simple mode	12	-0.330573	0.302863	0.298387	-0.924185	0.26304	0.718512	0.396855	1.30088
GCST90200148	finn-b-F5_GAD	Generalized anxiety disorder || id:finn-b-F5_GAD	Eicosenoylcarnitine (C20:1) levels	Simple mode	22	0.253347	0.237632	0.298468	-0.212411	0.719106	1.28833	0.808632	2.0526
GCST90200313	finn-b-F5_GAD	Generalized anxiety disorder || id:finn-b-F5_GAD	N1-methyladenosine levels	Simple mode	20	-0.270864	0.253537	0.298752	-0.767796	0.226068	0.76272	0.464035	1.25366
GCST90200109	finn-b-F5_GAD	Generalized anxiety disorder || id:finn-b-F5_GAD	Linoleoyl-arachidonoyl-glycerol (18:2/20:4) [2] levels	MR Egger	24	-0.128279	0.120535	0.29876	-0.364528	0.10797	0.879608	0.694525	1.11401
GCST90200565	finn-b-F5_GAD	Generalized anxiety disorder || id:finn-b-F5_GAD	X-21258 levels	Weighted median	14	0.142322	0.13699	0.298841	-0.126178	0.410822	1.15295	0.881458	1.50806
GCST90200366	finn-b-F5_GAD	Generalized anxiety disorder || id:finn-b-F5_GAD	Creatinine levels	Weighted mode	12	-0.165306	0.151666	0.299043	-0.462572	0.13196	0.847634	0.629662	1.14106
GCST90199675	finn-b-F5_GAD	Generalized anxiety disorder || id:finn-b-F5_GAD	Homoarginine levels	Weighted mode	18	0.08415	0.0785951	0.299281	-0.0698963	0.238196	1.08779	0.93249	1.26896
GCST90199623	finn-b-F5_GAD	Generalized anxiety disorder || id:finn-b-F5_GAD	Maltotriose levels	MR Egger	7	0.293147	0.253223	0.299294	-0.203171	0.789464	1.34064	0.816139	2.20222
GCST90199689	finn-b-F5_GAD	Generalized anxiety disorder || id:finn-b-F5_GAD	Glycolithocholate levels	Weighted mode	13	-0.152522	0.140605	0.29934	-0.428107	0.123063	0.85854	0.651742	1.13096
GCST90200756	finn-b-F5_GAD	Generalized anxiety disorder || id:finn-b-F5_GAD	Glycine to pyridoxal ratio	Weighted mode	9	-0.120476	0.108562	0.299347	-0.333257	0.0923044	0.886498	0.716586	1.0967
GCST90200191	finn-b-F5_GAD	Generalized anxiety disorder || id:finn-b-F5_GAD	N-lactoyl tyrosine levels	Simple mode	12	-0.240033	0.220375	0.299352	-0.671968	0.191902	0.786602	0.510702	1.21155
GCST90200966	finn-b-F5_GAD	Generalized anxiety disorder || id:finn-b-F5_GAD	Adenosine 5\'-diphosphate (ADP) to uridine ratio	Weighted mode	6	-0.2494	0.215489	0.299402	-0.671758	0.172957	0.779268	0.51081	1.18882
GCST90200577	finn-b-F5_GAD	Generalized anxiety disorder || id:finn-b-F5_GAD	X-21312 levels	Weighted median	12	-0.110954	0.106925	0.299417	-0.320527	0.0986185	0.89498	0.725766	1.10365
GCST90200363	finn-b-F5_GAD	Generalized anxiety disorder || id:finn-b-F5_GAD	Phosphocholine levels	MR Egger	18	-0.0743274	0.0693111	0.299461	-0.210177	0.0615223	0.928368	0.810441	1.06345
GCST90200049	finn-b-F5_GAD	Generalized anxiety disorder || id:finn-b-F5_GAD	Myristoyl dihydrosphingomyelin (d18:0/14:0) levels	MR Egger	13	-0.249854	0.229507	0.299581	-0.699687	0.199979	0.778914	0.496741	1.22138
GCST90200661	finn-b-F5_GAD	Generalized anxiety disorder || id:finn-b-F5_GAD	X-25422 levels	Weighted mode	14	-0.137849	0.127679	0.299921	-0.388099	0.112401	0.87123	0.678345	1.11896
GCST90199679	finn-b-F5_GAD	Generalized anxiety disorder || id:finn-b-F5_GAD	2,3-dihydroxypyridine levels	Weighted mode	11	-0.274549	0.251158	0.299969	-0.766819	0.217721	0.759915	0.464488	1.24324
GCST90199812	finn-b-F5_GAD	Generalized anxiety disorder || id:finn-b-F5_GAD	3-(3-hydroxyphenyl)propionate levels	Simple mode	13	-0.280419	0.258986	0.300194	-0.788032	0.227194	0.755467	0.454739	1.25507
GCST90200011	finn-b-F5_GAD	Generalized anxiety disorder || id:finn-b-F5_GAD	Arabitol/xylitol levels	Weighted median	15	-0.169596	0.163726	0.300272	-0.4905	0.151308	0.844006	0.61232	1.16335
GCST90200263	finn-b-F5_GAD	Generalized anxiety disorder || id:finn-b-F5_GAD	(2 or 3)-decenoate (10:1n7 or n8) levels	Simple mode	18	0.309908	0.290094	0.30032	-0.258677	0.878493	1.3633	0.772073	2.40727
GCST90200733	finn-b-F5_GAD	Generalized anxiety disorder || id:finn-b-F5_GAD	Adenosine 5\'-diphosphate (ADP) to N-acetylglucosamine to N-acetylgalactosamine ratio	Simple mode	8	0.273788	0.244851	0.300389	-0.20612	0.753697	1.31494	0.813736	2.12484
GCST90200661	finn-b-F5_GAD	Generalized anxiety disorder || id:finn-b-F5_GAD	X-25422 levels	Simple mode	14	-0.236337	0.219123	0.300391	-0.665819	0.193145	0.789514	0.513852	1.21306
GCST90199764	finn-b-F5_GAD	Generalized anxiety disorder || id:finn-b-F5_GAD	N2,n2-dimethylguanosine levels	MR Egger	9	0.417489	0.373367	0.300393	-0.31431	1.14929	1.51815	0.730292	3.15595
GCST90199878	finn-b-F5_GAD	Generalized anxiety disorder || id:finn-b-F5_GAD	Sphingomyelin (d18:1/18:1, d18:2/18:0) levels	MR Egger	21	-0.223702	0.210139	0.300424	-0.635574	0.18817	0.799553	0.529631	1.20704
GCST90200600	finn-b-F5_GAD	Generalized anxiety disorder || id:finn-b-F5_GAD	X-23648 levels	Weighted median	9	-0.191407	0.184892	0.300559	-0.553795	0.170982	0.825797	0.574765	1.18647
GCST90199686	finn-b-F5_GAD	Generalized anxiety disorder || id:finn-b-F5_GAD	Indolepropionate levels	Simple mode	7	-0.337744	0.298244	0.300666	-0.922301	0.246814	0.713378	0.397603	1.27994
GCST90200928	finn-b-F5_GAD	Generalized anxiety disorder || id:finn-b-F5_GAD	N-palmitoyl-sphingosine (d18:1 to 16:0) to N-stearoyl-sphingosine (d18:1 to 18:0) ratio	Simple mode	13	0.223384	0.206554	0.300739	-0.181462	0.628229	1.2503	0.83405	1.87429
GCST90200626	finn-b-F5_GAD	Generalized anxiety disorder || id:finn-b-F5_GAD	X-24418 levels	MR Egger	17	-0.140049	0.130678	0.300792	-0.396178	0.11608	0.869316	0.672887	1.12309
GCST90200582	finn-b-F5_GAD	Generalized anxiety disorder || id:finn-b-F5_GAD	X-21752 levels	Weighted mode	11	0.416168	0.381739	0.301201	-0.33204	1.16438	1.51614	0.717459	3.20392
GCST90200866	finn-b-F5_GAD	Generalized anxiety disorder || id:finn-b-F5_GAD	phosphate to asparagine ratio	Inverse variance weighted	19	0.0678944	0.065671	0.301204	-0.0608208	0.19661	1.07025	0.940992	1.21727
GCST90200390	finn-b-F5_GAD	Generalized anxiety disorder || id:finn-b-F5_GAD	Stearate (18:0) levels	Simple mode	8	-0.394413	0.353413	0.301257	-1.0871	0.298277	0.674076	0.337192	1.34754
GCST90200868	finn-b-F5_GAD	Generalized anxiety disorder || id:finn-b-F5_GAD	Isoleucine to phosphate ratio	Weighted median	15	0.181852	0.175955	0.301362	-0.16302	0.526724	1.19944	0.849575	1.69338
GCST90200244	finn-b-F5_GAD	Generalized anxiety disorder || id:finn-b-F5_GAD	5-hydroxymethyl-2-furoylcarnitine levels	Simple mode	11	0.32053	0.294132	0.301388	-0.25597	0.897029	1.37786	0.774165	2.45231
GCST90199718	finn-b-F5_GAD	Generalized anxiety disorder || id:finn-b-F5_GAD	Sebacate (C10-DC) levels	MR Egger	10	0.0399271	0.0361423	0.301395	-0.0309117	0.110766	1.04073	0.969561	1.11713
GCST90200958	finn-b-F5_GAD	Generalized anxiety disorder || id:finn-b-F5_GAD	Adenosine 5\'-diphosphate (ADP) to choline ratio	Inverse variance weighted	12	-0.12122	0.117303	0.301421	-0.351135	0.108694	0.885839	0.703889	1.11482
GCST90200345	finn-b-F5_GAD	Generalized anxiety disorder || id:finn-b-F5_GAD	S-adenosylhomocysteine (SAH) levels	Weighted median	14	0.11655	0.1128	0.301491	-0.104539	0.337639	1.12361	0.90074	1.40163
GCST90200134	finn-b-F5_GAD	Generalized anxiety disorder || id:finn-b-F5_GAD	Sphingomyelin (d18:1/25:0, d19:0/24:1, d20:1/23:0, d19:1/24:0) levels	Weighted median	21	-0.0715511	0.0692693	0.301631	-0.207319	0.0642167	0.930949	0.81276	1.06632
GCST90199621	finn-b-F5_GAD	Generalized anxiety disorder || id:finn-b-F5_GAD	Carnitine levels	Inverse variance weighted	16	-0.0738771	0.0715586	0.301885	-0.214132	0.0663777	0.928786	0.807242	1.06863
GCST90200996	finn-b-F5_GAD	Generalized anxiety disorder || id:finn-b-F5_GAD	Citrate to taurocholate ratio	Simple mode	9	-0.287736	0.260917	0.302185	-0.799134	0.223661	0.749959	0.449718	1.25065
GCST90199997	finn-b-F5_GAD	Generalized anxiety disorder || id:finn-b-F5_GAD	Behenoyl sphingomyelin (d18:1/22:0) levels	Weighted median	10	0.192108	0.186214	0.302234	-0.172871	0.557087	1.2118	0.841246	1.74558
GCST90199661	finn-b-F5_GAD	Generalized anxiety disorder || id:finn-b-F5_GAD	Maleate levels	MR Egger	11	-0.382191	0.349475	0.302529	-1.06716	0.302779	0.682365	0.343984	1.35362
GCST90200025	finn-b-F5_GAD	Generalized anxiety disorder || id:finn-b-F5_GAD	Phenol glucuronide levels	Weighted median	13	-0.0944099	0.0915971	0.302677	-0.27394	0.0851204	0.90991	0.760378	1.08885
GCST90200695	finn-b-F5_GAD	Generalized anxiety disorder || id:finn-b-F5_GAD	2\'-o-methyluridine levels	MR Egger	10	0.0657027	0.0596596	0.302798	-0.0512302	0.182636	1.06791	0.95006	1.20038
GCST90200306	finn-b-F5_GAD	Generalized anxiety disorder || id:finn-b-F5_GAD	Butyrate/isobutyrate (4:0) levels	MR Egger	11	-0.556142	0.508849	0.30281	-1.55349	0.441202	0.573417	0.211509	1.55458
GCST90200184	finn-b-F5_GAD	Generalized anxiety disorder || id:finn-b-F5_GAD	3-formylindole levels	Weighted median	17	0.0837896	0.0813507	0.303019	-0.0756578	0.243237	1.0874	0.927133	1.27537
GCST90200183	finn-b-F5_GAD	Generalized anxiety disorder || id:finn-b-F5_GAD	N-acetyl-2-aminooctanoate levels	Simple mode	17	0.171418	0.161235	0.303496	-0.144603	0.487439	1.18699	0.865365	1.62814
GCST90200417	finn-b-F5_GAD	Generalized anxiety disorder || id:finn-b-F5_GAD	Urea levels	MR Egger	13	0.0583085	0.054043	0.30371	-0.0476158	0.164233	1.06004	0.9535	1.17849
GCST90199911	finn-b-F5_GAD	Generalized anxiety disorder || id:finn-b-F5_GAD	Beta-citrylglutamate levels	Inverse variance weighted	10	0.0788792	0.0767152	0.303851	-0.0714825	0.229241	1.08207	0.931013	1.25765
GCST90200078	finn-b-F5_GAD	Generalized anxiety disorder || id:finn-b-F5_GAD	1-myristoyl-2-arachidonoyl-GPC (14:0/20:4) levels	MR Egger	18	-0.118448	0.111508	0.3039	-0.337005	0.100108	0.888298	0.713905	1.10529
GCST90200794	finn-b-F5_GAD	Generalized anxiety disorder || id:finn-b-F5_GAD	Oleoyl-linoleoyl-glycerol (18:1 to 18:2) [2] to linoleoyl-arachidonoyl-glycerol (18:2 to 20:4) [1] ratio	Weighted median	14	0.0604257	0.0587807	0.303957	-0.0547846	0.175636	1.06229	0.946689	1.192
GCST90200542	finn-b-F5_GAD	Generalized anxiety disorder || id:finn-b-F5_GAD	X-15728 levels	Weighted median	16	-0.152906	0.148746	0.303966	-0.444448	0.138636	0.858211	0.641178	1.14871
GCST90200234	finn-b-F5_GAD	Generalized anxiety disorder || id:finn-b-F5_GAD	Picolinoylglycine levels	Weighted mode	13	0.221107	0.205951	0.304121	-0.182557	0.624771	1.24746	0.833137	1.86782
GCST90199774	finn-b-F5_GAD	Generalized anxiety disorder || id:finn-b-F5_GAD	Oleoylcarnitine levels	Weighted mode	10	-0.221135	0.202943	0.304185	-0.618903	0.176633	0.801608	0.538535	1.19319
GCST90200337	finn-b-F5_GAD	Generalized anxiety disorder || id:finn-b-F5_GAD	Taurochenodeoxycholate levels	Weighted median	11	0.163874	0.159531	0.304315	-0.148807	0.476556	1.17807	0.861735	1.61052
GCST90200448	finn-b-F5_GAD	Generalized anxiety disorder || id:finn-b-F5_GAD	N-stearoyl-sphinganine (d18:0/18:0) levels	MR Egger	6	0.220646	0.18753	0.304598	-0.146914	0.588205	1.24688	0.863368	1.80075
GCST90200307	finn-b-F5_GAD	Generalized anxiety disorder || id:finn-b-F5_GAD	Urate levels	Weighted mode	21	0.130722	0.124182	0.305049	-0.112675	0.374118	1.13965	0.893441	1.45371
GCST90199696	finn-b-F5_GAD	Generalized anxiety disorder || id:finn-b-F5_GAD	Trigonelline levels	Weighted median	11	-0.134186	0.130882	0.305248	-0.390716	0.122343	0.874427	0.676572	1.13014
GCST90199855	finn-b-F5_GAD	Generalized anxiety disorder || id:finn-b-F5_GAD	5alpha-androstan-3beta,17beta-diol monosulfate (2) levels	Inverse variance weighted	21	-0.0474952	0.0463277	0.305269	-0.138298	0.0433072	0.953615	0.87084	1.04426
GCST90200991	finn-b-F5_GAD	Generalized anxiety disorder || id:finn-b-F5_GAD	Histidine to alanine ratio	MR Egger	14	-0.209907	0.196036	0.305343	-0.594136	0.174323	0.81066	0.552039	1.19044
GCST90200986	finn-b-F5_GAD	Generalized anxiety disorder || id:finn-b-F5_GAD	Cholesterol to linoleoyl-arachidonoyl-glycerol (18:2 to 20:4) [2] ratio	Inverse variance weighted	17	0.0900607	0.0878823	0.305463	-0.0821886	0.26231	1.09424	0.921098	1.29993
GCST90199846	finn-b-F5_GAD	Generalized anxiety disorder || id:finn-b-F5_GAD	Glycosyl-N-stearoyl-sphingosine (d18:1/18:0) levels	MR Egger	20	-0.209983	0.199181	0.305721	-0.600377	0.180411	0.810598	0.548605	1.19771
GCST90200318	finn-b-F5_GAD	Generalized anxiety disorder || id:finn-b-F5_GAD	Acetoacetate levels	Weighted mode	13	-0.17009	0.158986	0.305737	-0.481703	0.141522	0.843589	0.617731	1.15203
GCST90200864	finn-b-F5_GAD	Generalized anxiety disorder || id:finn-b-F5_GAD	Methionine to phosphate ratio	Weighted median	7	-0.198391	0.193813	0.306014	-0.578263	0.181482	0.820049	0.560872	1.19899
GCST90200108	finn-b-F5_GAD	Generalized anxiety disorder || id:finn-b-F5_GAD	N-palmitoyl-sphingadienine (d18:2/16:0) levels	Weighted median	11	0.18872	0.184426	0.306173	-0.172754	0.550194	1.2077	0.841345	1.73359
GCST90199910	finn-b-F5_GAD	Generalized anxiety disorder || id:finn-b-F5_GAD	1-(1-enyl-stearoyl)-GPE (p-18:0) levels	Weighted mode	12	-0.209282	0.195021	0.306194	-0.591523	0.17296	0.811167	0.553483	1.18882
GCST90200844	finn-b-F5_GAD	Generalized anxiety disorder || id:finn-b-F5_GAD	Aspartate to phosphate ratio	Inverse variance weighted	11	0.125108	0.122285	0.306265	-0.114569	0.364786	1.13327	0.89175	1.44021
GCST90199905	finn-b-F5_GAD	Generalized anxiety disorder || id:finn-b-F5_GAD	Formiminoglutamate levels	Weighted median	12	-0.17519	0.171329	0.306529	-0.510995	0.160616	0.839298	0.599899	1.17423
GCST90199751	finn-b-F5_GAD	Generalized anxiety disorder || id:finn-b-F5_GAD	Gamma-glutamylmethionine levels	Weighted mode	13	0.308959	0.289335	0.306611	-0.258138	0.876055	1.36201	0.772489	2.40141
GCST90200949	finn-b-F5_GAD	Generalized anxiety disorder || id:finn-b-F5_GAD	Adenosine 5\'-diphosphate (ADP) to N-acetylneuraminate ratio	Simple mode	9	0.376532	0.344822	0.306642	-0.29932	1.05238	1.45722	0.741322	2.86447
GCST90199636	finn-b-F5_GAD	Generalized anxiety disorder || id:finn-b-F5_GAD	Kynurenine levels	Weighted mode	14	0.167877	0.157812	0.306791	-0.141435	0.477188	1.18279	0.868112	1.61154
GCST90200387	finn-b-F5_GAD	Generalized anxiety disorder || id:finn-b-F5_GAD	Glycocholate levels	Weighted mode	20	-0.147258	0.140267	0.306965	-0.422182	0.127666	0.863072	0.655615	1.13617
GCST90199926	finn-b-F5_GAD	Generalized anxiety disorder || id:finn-b-F5_GAD	N-acetylcarnosine levels	Simple mode	17	0.194485	0.184325	0.307044	-0.166792	0.555762	1.21468	0.846376	1.74327
GCST90200643	finn-b-F5_GAD	Generalized anxiety disorder || id:finn-b-F5_GAD	X-24951 levels	Weighted mode	10	0.344851	0.318485	0.307059	-0.27938	0.969083	1.41178	0.756252	2.63553
GCST90199983	finn-b-F5_GAD	Generalized anxiety disorder || id:finn-b-F5_GAD	5alpha-androstan-3alpha,17beta-diol monosulfate (2) levels	Weighted median	17	0.155377	0.152123	0.307072	-0.142785	0.453539	1.1681	0.86694	1.57387
GCST90199673	finn-b-F5_GAD	Generalized anxiety disorder || id:finn-b-F5_GAD	DHEAS levels	Weighted mode	28	-0.1126	0.108238	0.307429	-0.324746	0.0995469	0.893508	0.722711	1.10467
GCST90200406	finn-b-F5_GAD	Generalized anxiety disorder || id:finn-b-F5_GAD	1-methylnicotinamide levels	MR Egger	14	0.346086	0.324718	0.307486	-0.290361	0.982533	1.41352	0.747994	2.67121
GCST90200877	finn-b-F5_GAD	Generalized anxiety disorder || id:finn-b-F5_GAD	Taurine to glutamate ratio	Inverse variance weighted	8	-0.153486	0.150486	0.307759	-0.448439	0.141467	0.857713	0.638624	1.15196
GCST90199856	finn-b-F5_GAD	Generalized anxiety disorder || id:finn-b-F5_GAD	Androstenediol (3alpha, 17alpha) monosulfate (3) levels	Simple mode	23	-0.0663987	0.0636098	0.307893	-0.191074	0.0582766	0.935758	0.826071	1.06001
GCST90200364	finn-b-F5_GAD	Generalized anxiety disorder || id:finn-b-F5_GAD	Cysteinylglycine levels	MR Egger	12	0.218265	0.203254	0.308115	-0.180112	0.616642	1.24392	0.835177	1.8527
GCST90200133	finn-b-F5_GAD	Generalized anxiety disorder || id:finn-b-F5_GAD	Heneicosapentaenoate (21:5n3) levels	MR Egger	8	-0.308523	0.27718	0.30827	-0.851795	0.23475	0.734531	0.426648	1.26459
GCST90200258	finn-b-F5_GAD	Generalized anxiety disorder || id:finn-b-F5_GAD	2-hydroxy-4-(methylthio)butanoic acid levels	Weighted mode	18	-0.06687	0.0637636	0.30899	-0.191847	0.0581067	0.935317	0.825433	1.05983
GCST90200394	finn-b-F5_GAD	Generalized anxiety disorder || id:finn-b-F5_GAD	Inosine levels	Weighted mode	10	0.19658	0.182401	0.30919	-0.160927	0.554087	1.21723	0.851354	1.74035
GCST90200932	finn-b-F5_GAD	Generalized anxiety disorder || id:finn-b-F5_GAD	Glycerol to palmitoylcarnitine (C16) ratio	Inverse variance weighted	12	0.141066	0.13873	0.309231	-0.130845	0.412976	1.1515	0.877354	1.51131
GCST90200439	finn-b-F5_GAD	Generalized anxiety disorder || id:finn-b-F5_GAD	Cysteine levels	Inverse variance weighted	10	0.0820674	0.0807267	0.30934	-0.076157	0.240292	1.08553	0.926671	1.27162
GCST90200898	finn-b-F5_GAD	Generalized anxiety disorder || id:finn-b-F5_GAD	Citrulline to phosphate ratio	MR Egger	24	-0.314493	0.302246	0.309399	-0.906895	0.277909	0.730159	0.403776	1.32037
GCST90199693	finn-b-F5_GAD	Generalized anxiety disorder || id:finn-b-F5_GAD	3-hydroxydecanoate levels	Weighted median	10	0.138777	0.136593	0.309633	-0.128945	0.406499	1.14887	0.879022	1.50155
GCST90199902	finn-b-F5_GAD	Generalized anxiety disorder || id:finn-b-F5_GAD	Hydantoin-5-propionate levels	Weighted median	7	0.171831	0.169208	0.309867	-0.159817	0.503479	1.18748	0.8523	1.65447
GCST90200719	finn-b-F5_GAD	Generalized anxiety disorder || id:finn-b-F5_GAD	Adenosine 3\',5\'-cyclic monophosphate (cAMP) to adenosine 5\'-monophosphate (AMP) ratio	Weighted mode	4	-0.416548	0.341668	0.309899	-1.08622	0.253122	0.659319	0.337491	1.28804
GCST90200821	finn-b-F5_GAD	Generalized anxiety disorder || id:finn-b-F5_GAD	Adenosine 5\'-diphosphate (ADP) to glycine ratio	Weighted median	14	0.103172	0.101605	0.309905	-0.0959738	0.302317	1.10868	0.908488	1.35299
GCST90200740	finn-b-F5_GAD	Generalized anxiety disorder || id:finn-b-F5_GAD	Arachidonate (20:4n6) to oleate to vaccenate (18:1) ratio	Weighted median	11	-0.0690387	0.068038	0.310245	-0.202393	0.0643158	0.933291	0.816774	1.06643
GCST90200530	finn-b-F5_GAD	Generalized anxiety disorder || id:finn-b-F5_GAD	X-17335 levels	Simple mode	7	0.296224	0.267414	0.310396	-0.227907	0.820355	1.34477	0.796198	2.27131
GCST90199884	finn-b-F5_GAD	Generalized anxiety disorder || id:finn-b-F5_GAD	2,3-dihydroxyisovalerate levels	Weighted median	16	0.160675	0.1584	0.310409	-0.149789	0.47114	1.1743	0.86089	1.60182
GCST90199999	finn-b-F5_GAD	Generalized anxiety disorder || id:finn-b-F5_GAD	4-methoxyphenol sulfate levels	Simple mode	13	0.345057	0.325815	0.310425	-0.293539	0.983654	1.41207	0.74562	2.67421
GCST90200565	finn-b-F5_GAD	Generalized anxiety disorder || id:finn-b-F5_GAD	X-21258 levels	Inverse variance weighted	14	0.109108	0.107578	0.310476	-0.101745	0.319962	1.11528	0.90326	1.37708
GCST90200241	finn-b-F5_GAD	Generalized anxiety disorder || id:finn-b-F5_GAD	Pregnenetriol sulfate levels	Weighted median	25	-0.126323	0.124588	0.310618	-0.370515	0.117869	0.88133	0.690378	1.1251
GCST90200641	finn-b-F5_GAD	Generalized anxiety disorder || id:finn-b-F5_GAD	X-24970 levels	Simple mode	14	0.373058	0.353831	0.310929	-0.32045	1.06657	1.45217	0.725822	2.90539
GCST90201008	finn-b-F5_GAD	Generalized anxiety disorder || id:finn-b-F5_GAD	Threonine to alpha-ketobutyrate ratio	Inverse variance weighted	8	0.122424	0.12091	0.311289	-0.11456	0.359408	1.13023	0.891759	1.43248
GCST90200870	finn-b-F5_GAD	Generalized anxiety disorder || id:finn-b-F5_GAD	Adenosine 5\'-monophosphate (AMP) to acetoacetate ratio	Weighted median	9	-0.186218	0.18397	0.311434	-0.5468	0.174364	0.830093	0.578799	1.19049
GCST90199751	finn-b-F5_GAD	Generalized anxiety disorder || id:finn-b-F5_GAD	Gamma-glutamylmethionine levels	Simple mode	13	0.299517	0.283477	0.31151	-0.256098	0.855131	1.34921	0.774066	2.35168
GCST90200030	finn-b-F5_GAD	Generalized anxiety disorder || id:finn-b-F5_GAD	1,2-dilinoleoyl-GPC (18:2/18:2) levels	Weighted mode	10	0.112314	0.104815	0.311817	-0.0931234	0.317751	1.11886	0.911081	1.37403
GCST90199650	finn-b-F5_GAD	Generalized anxiety disorder || id:finn-b-F5_GAD	Indolelactate levels	Weighted median	11	0.155659	0.154107	0.312461	-0.146391	0.457708	1.16843	0.86382	1.58045
GCST90200939	finn-b-F5_GAD	Generalized anxiety disorder || id:finn-b-F5_GAD	Proline to trans-4-hydroxyproline ratio	Weighted mode	11	0.289336	0.272079	0.312595	-0.24394	0.822611	1.33554	0.783535	2.27644
GCST90200104	finn-b-F5_GAD	Generalized anxiety disorder || id:finn-b-F5_GAD	Hexadecadienoate (16:2n6) levels	Inverse variance weighted	7	-0.186815	0.185022	0.312645	-0.549458	0.175829	0.829597	0.577262	1.19223
GCST90200095	finn-b-F5_GAD	Generalized anxiety disorder || id:finn-b-F5_GAD	1-linoleoyl-2-linolenoyl-GPC (18:2/18:3) levels	Weighted median	12	0.126719	0.125563	0.312873	-0.119383	0.372822	1.1351	0.887467	1.45183
GCST90200098	finn-b-F5_GAD	Generalized anxiety disorder || id:finn-b-F5_GAD	Ceramide (d18:1/24:1) levels	Weighted median	19	-0.0994405	0.0985516	0.312965	-0.292602	0.0937207	0.905344	0.746319	1.09825
GCST90200394	finn-b-F5_GAD	Generalized anxiety disorder || id:finn-b-F5_GAD	Inosine levels	Simple mode	10	0.22019	0.206064	0.313094	-0.183696	0.624076	1.24631	0.832189	1.86652
GCST90199795	finn-b-F5_GAD	Generalized anxiety disorder || id:finn-b-F5_GAD	2-hydroxypalmitate levels	Weighted median	13	-0.158029	0.156683	0.313172	-0.465128	0.14907	0.853825	0.628055	1.16075
GCST90200519	finn-b-F5_GAD	Generalized anxiety disorder || id:finn-b-F5_GAD	X-13729 levels	Inverse variance weighted	20	-0.0866172	0.0859316	0.313465	-0.255043	0.0818088	0.917028	0.774883	1.08525
GCST90200518	finn-b-F5_GAD	Generalized anxiety disorder || id:finn-b-F5_GAD	X-12839 levels	Weighted median	14	0.10559	0.104764	0.31351	-0.099747	0.310927	1.11137	0.905066	1.36469
GCST90200992	finn-b-F5_GAD	Generalized anxiety disorder || id:finn-b-F5_GAD	Alanine to asparagine ratio	Weighted median	20	0.0829973	0.0824543	0.314134	-0.0786132	0.244608	1.08654	0.924397	1.27712
GCST90199699	finn-b-F5_GAD	Generalized anxiety disorder || id:finn-b-F5_GAD	3-methylxanthine levels	Inverse variance weighted	16	-0.108074	0.107389	0.314235	-0.318557	0.102409	0.897561	0.727198	1.10784
GCST90200278	finn-b-F5_GAD	Generalized anxiety disorder || id:finn-b-F5_GAD	3-hydroxyoctanoylcarnitine (2) levels	Weighted median	12	-0.151985	0.151034	0.314274	-0.448012	0.144042	0.859001	0.638897	1.15493
GCST90200068	finn-b-F5_GAD	Generalized anxiety disorder || id:finn-b-F5_GAD	1,2-dilinoleoyl-GPE (18:2/18:2) levels	Weighted mode	10	0.13224	0.124119	0.31443	-0.111034	0.375513	1.14138	0.894909	1.45574
GCST90200362	finn-b-F5_GAD	Generalized anxiety disorder || id:finn-b-F5_GAD	Succinate levels	Inverse variance weighted	11	-0.0443677	0.044115	0.314547	-0.130833	0.0420977	0.956602	0.877364	1.043
GCST90200525	finn-b-F5_GAD	Generalized anxiety disorder || id:finn-b-F5_GAD	X-13723 levels	Simple mode	8	0.236676	0.218501	0.314622	-0.191586	0.664939	1.26703	0.825649	1.94437
GCST90200874	finn-b-F5_GAD	Generalized anxiety disorder || id:finn-b-F5_GAD	Cysteinylglycine to taurine ratio	Simple mode	10	-0.232109	0.217966	0.314662	-0.659322	0.195105	0.79286	0.517202	1.21544
GCST90200507	finn-b-F5_GAD	Generalized anxiety disorder || id:finn-b-F5_GAD	X-12822 levels	MR Egger	8	0.416109	0.379306	0.314694	-0.32733	1.15955	1.51605	0.720846	3.18849
GCST90200837	finn-b-F5_GAD	Generalized anxiety disorder || id:finn-b-F5_GAD	Adenosine 5\'-diphosphate (ADP) to glutamate ratio	MR Egger	19	-0.109897	0.106087	0.314755	-0.317827	0.0980336	0.895927	0.727729	1.103
GCST90200454	finn-b-F5_GAD	Generalized anxiety disorder || id:finn-b-F5_GAD	Kynurenate levels	Weighted mode	19	0.109032	0.105453	0.31486	-0.097657	0.31572	1.1152	0.90696	1.37125
GCST90199975	finn-b-F5_GAD	Generalized anxiety disorder || id:finn-b-F5_GAD	Sphingomyelin (d18:2/14:0, d18:1/14:1) levels	Inverse variance weighted	13	0.141368	0.140722	0.315094	-0.134447	0.417183	1.15185	0.874199	1.51768
GCST90199727	finn-b-F5_GAD	Generalized anxiety disorder || id:finn-b-F5_GAD	1-oleoyl-GPC (18:1) levels	Weighted mode	8	-0.223147	0.206232	0.315104	-0.627361	0.181068	0.799997	0.533999	1.1985
GCST90200898	finn-b-F5_GAD	Generalized anxiety disorder || id:finn-b-F5_GAD	Citrulline to phosphate ratio	Weighted median	24	0.127899	0.127341	0.315193	-0.121689	0.377488	1.13644	0.885424	1.45862
GCST90200396	finn-b-F5_GAD	Generalized anxiety disorder || id:finn-b-F5_GAD	Phenylalanine levels	Inverse variance weighted	12	0.114462	0.113964	0.315201	-0.108908	0.337831	1.12127	0.896813	1.4019
GCST90200585	finn-b-F5_GAD	Generalized anxiety disorder || id:finn-b-F5_GAD	X-21829 levels	Inverse variance weighted	18	0.106011	0.1056	0.315432	-0.100965	0.312986	1.11183	0.903965	1.3675
GCST90199839	finn-b-F5_GAD	Generalized anxiety disorder || id:finn-b-F5_GAD	Taurocholenate sulfate levels	Inverse variance weighted	27	0.0549677	0.054782	0.315672	-0.0524049	0.16234	1.05651	0.948945	1.17626
GCST90200281	finn-b-F5_GAD	Generalized anxiety disorder || id:finn-b-F5_GAD	Phosphoethanolamine levels	Simple mode	15	0.290384	0.279236	0.316003	-0.256918	0.837686	1.33694	0.773431	2.31101
GCST90199718	finn-b-F5_GAD	Generalized anxiety disorder || id:finn-b-F5_GAD	Sebacate (C10-DC) levels	Weighted mode	10	0.0368617	0.0347188	0.31602	-0.0311871	0.104911	1.03755	0.969294	1.11061
GCST90200041	finn-b-F5_GAD	Generalized anxiety disorder || id:finn-b-F5_GAD	1-palmitoyl-2-stearoyl-gpc (16:0/18:0) levels	Weighted mode	19	-0.12463	0.120935	0.316399	-0.361664	0.112403	0.882823	0.696517	1.11896
GCST90200507	finn-b-F5_GAD	Generalized anxiety disorder || id:finn-b-F5_GAD	X-12822 levels	Simple mode	8	0.274024	0.254019	0.31646	-0.223853	0.771902	1.31525	0.799433	2.16388
GCST90200130	finn-b-F5_GAD	Generalized anxiety disorder || id:finn-b-F5_GAD	Linoleoylcholine levels	Inverse variance weighted	15	-0.108572	0.108439	0.316715	-0.321112	0.103968	0.897114	0.725342	1.10956
GCST90199726	finn-b-F5_GAD	Generalized anxiety disorder || id:finn-b-F5_GAD	N-acetylthreonine levels	Weighted mode	15	0.23835	0.229555	0.316726	-0.211578	0.688278	1.26915	0.809306	1.99029
GCST90200560	finn-b-F5_GAD	Generalized anxiety disorder || id:finn-b-F5_GAD	X-17351 levels	Weighted median	13	-0.142143	0.142015	0.316876	-0.420493	0.136207	0.867497	0.656723	1.14592
GCST90200693	finn-b-F5_GAD	Generalized anxiety disorder || id:finn-b-F5_GAD	Glycochenodeoxycholate glucuronide (1) levels	Inverse variance weighted	13	-0.0377827	0.0377532	0.316932	-0.111779	0.0362135	0.962922	0.894242	1.03688
GCST90199912	finn-b-F5_GAD	Generalized anxiety disorder || id:finn-b-F5_GAD	N-oleoyltaurine levels	Weighted median	18	-0.10583	0.105773	0.317052	-0.313145	0.101486	0.899578	0.731144	1.10681
GCST90200249	finn-b-F5_GAD	Generalized anxiety disorder || id:finn-b-F5_GAD	Branched-chain, straight-chain, or cyclopropyl 12:1 fatty acid levels	Weighted median	16	0.157726	0.157662	0.317112	-0.151291	0.466744	1.17085	0.859598	1.59479
GCST90200424	finn-b-F5_GAD	Generalized anxiety disorder || id:finn-b-F5_GAD	Dimethylglycine levels	MR Egger	15	0.12559	0.120818	0.317522	-0.111214	0.362394	1.13382	0.894747	1.43677
GCST90200278	finn-b-F5_GAD	Generalized anxiety disorder || id:finn-b-F5_GAD	3-hydroxyoctanoylcarnitine (2) levels	Simple mode	12	-0.263957	0.252162	0.317659	-0.758194	0.23028	0.768006	0.468512	1.25895
GCST90200420	finn-b-F5_GAD	Generalized anxiety disorder || id:finn-b-F5_GAD	Taurine levels	Simple mode	6	-0.454073	0.409294	0.317742	-1.25629	0.348143	0.635037	0.284709	1.41644
GCST90200449	finn-b-F5_GAD	Generalized anxiety disorder || id:finn-b-F5_GAD	Sucrose levels	Simple mode	8	0.319561	0.297295	0.318069	-0.263137	0.90226	1.37652	0.768636	2.46517
GCST90200817	finn-b-F5_GAD	Generalized anxiety disorder || id:finn-b-F5_GAD	3-hydroxyisobutyrate to phosphate ratio	Weighted median	9	-0.213154	0.213497	0.318089	-0.631608	0.2053	0.808032	0.531736	1.22789
GCST90199681	finn-b-F5_GAD	Generalized anxiety disorder || id:finn-b-F5_GAD	2-hydroxyoctanoate levels	Inverse variance weighted	15	-0.0671389	0.0672544	0.318142	-0.198957	0.0646797	0.935065	0.819585	1.06682
GCST90199866	finn-b-F5_GAD	Generalized anxiety disorder || id:finn-b-F5_GAD	N-acetyl-beta-alanine levels	Weighted median	14	-0.0550883	0.0551935	0.318234	-0.163268	0.0530909	0.946402	0.849364	1.05453
GCST90199848	finn-b-F5_GAD	Generalized anxiety disorder || id:finn-b-F5_GAD	Succinylcarnitine levels	MR Egger	21	-0.141425	0.137975	0.318236	-0.411856	0.129007	0.86812	0.662419	1.1377
GCST90200178	finn-b-F5_GAD	Generalized anxiety disorder || id:finn-b-F5_GAD	Glucuronide of C10H18O2 (7) levels	Inverse variance weighted	12	-0.100289	0.100484	0.31825	-0.297237	0.0966592	0.904576	0.742868	1.10148
GCST90200801	finn-b-F5_GAD	Generalized anxiety disorder || id:finn-b-F5_GAD	5-methylthioadenosine (MTA) to phosphate ratio	Weighted median	17	-0.130841	0.131119	0.318338	-0.387833	0.126152	0.877358	0.678526	1.13445
GCST90200426	finn-b-F5_GAD	Generalized anxiety disorder || id:finn-b-F5_GAD	Xylose levels	Weighted median	9	-0.143288	0.143608	0.31839	-0.424761	0.138184	0.866504	0.653926	1.14819
GCST90200103	finn-b-F5_GAD	Generalized anxiety disorder || id:finn-b-F5_GAD	Linoleoyl-arachidonoyl-glycerol (18:2/20:4) [1] levels	Weighted median	12	0.0801839	0.0803829	0.31851	-0.0773666	0.237734	1.08349	0.92555	1.26837
GCST90200037	finn-b-F5_GAD	Generalized anxiety disorder || id:finn-b-F5_GAD	1-stearoyl-2-linoleoyl-gpc (18:0/18:2) levels	Weighted median	17	0.118142	0.118447	0.318556	-0.114013	0.350297	1.1254	0.892246	1.41949
GCST90200858	finn-b-F5_GAD	Generalized anxiety disorder || id:finn-b-F5_GAD	Phosphate to tyrosine ratio	Weighted median	21	0.123117	0.123473	0.318709	-0.118891	0.365125	1.13102	0.887905	1.44069
GCST90200348	finn-b-F5_GAD	Generalized anxiety disorder || id:finn-b-F5_GAD	Quinolinate levels	Weighted mode	15	-0.192083	0.185812	0.318781	-0.556274	0.172108	0.825238	0.573341	1.18781
GCST90200826	finn-b-F5_GAD	Generalized anxiety disorder || id:finn-b-F5_GAD	Glycine to phosphate ratio	Weighted mode	13	-0.0636987	0.0612535	0.318877	-0.183756	0.0563582	0.938288	0.832139	1.05798
GCST90200977	finn-b-F5_GAD	Generalized anxiety disorder || id:finn-b-F5_GAD	Arachidonate (20:4n6) to paraxanthine ratio	MR Egger	11	-0.306686	0.290704	0.318933	-0.876467	0.263095	0.735882	0.416251	1.30095
GCST90200632	finn-b-F5_GAD	Generalized anxiety disorder || id:finn-b-F5_GAD	X-24307 levels	Weighted mode	9	0.263353	0.247885	0.319069	-0.222501	0.749207	1.30129	0.800514	2.11532
GCST90200808	finn-b-F5_GAD	Generalized anxiety disorder || id:finn-b-F5_GAD	Spermidine to choline ratio	Inverse variance weighted	9	0.171415	0.172073	0.319164	-0.165847	0.508677	1.18698	0.847176	1.66309
GCST90200093	finn-b-F5_GAD	Generalized anxiety disorder || id:finn-b-F5_GAD	Caffeic acid sulfate levels	Weighted mode	18	0.217337	0.211799	0.319203	-0.19779	0.632464	1.24276	0.820542	1.88224
GCST90200299	finn-b-F5_GAD	Generalized anxiety disorder || id:finn-b-F5_GAD	Oleoyl ethanolamide levels	Weighted median	13	-0.116688	0.117149	0.319219	-0.3463	0.112924	0.889863	0.7073	1.11955
GCST90200735	finn-b-F5_GAD	Generalized anxiety disorder || id:finn-b-F5_GAD	Arginine to ornithine ratio	Inverse variance weighted	20	0.0850177	0.0853785	0.31936	-0.0823242	0.25236	1.08874	0.920973	1.28706
GCST90200479	finn-b-F5_GAD	Generalized anxiety disorder || id:finn-b-F5_GAD	X-12283 levels	Simple mode	14	0.285103	0.275377	0.319395	-0.254635	0.824841	1.3299	0.775199	2.28152
GCST90200809	finn-b-F5_GAD	Generalized anxiety disorder || id:finn-b-F5_GAD	Spermidine to taurocholate ratio	Inverse variance weighted	5	0.14257	0.143198	0.319437	-0.138098	0.423239	1.15323	0.871013	1.5269
GCST90200241	finn-b-F5_GAD	Generalized anxiety disorder || id:finn-b-F5_GAD	Pregnenetriol sulfate levels	Weighted mode	25	-0.14258	0.14025	0.319476	-0.417469	0.132309	0.867118	0.658712	1.14146
GCST90200076	finn-b-F5_GAD	Generalized anxiety disorder || id:finn-b-F5_GAD	1-(1-enyl-stearoyl)-2-linoleoyl-GPE (p-18:0/18:2) levels	Weighted median	13	0.113179	0.113693	0.319502	-0.109659	0.336017	1.11983	0.89614	1.39936
GCST90200908	finn-b-F5_GAD	Generalized anxiety disorder || id:finn-b-F5_GAD	Retinol (Vitamin A) to linoleoyl-arachidonoyl-glycerol (18:2 to 20:4) [2] ratio	Weighted median	15	0.0931472	0.0935748	0.319527	-0.0902594	0.276554	1.09762	0.913694	1.31858
GCST90199688	finn-b-F5_GAD	Generalized anxiety disorder || id:finn-b-F5_GAD	N-acetylglycine levels	Weighted mode	13	-0.0919561	0.0885583	0.319569	-0.26553	0.0816181	0.912145	0.766799	1.08504
GCST90200651	finn-b-F5_GAD	Generalized anxiety disorder || id:finn-b-F5_GAD	X-24947 levels	Simple mode	17	-0.13159	0.128187	0.319904	-0.382836	0.119656	0.876701	0.681925	1.12711
GCST90200966	finn-b-F5_GAD	Generalized anxiety disorder || id:finn-b-F5_GAD	Adenosine 5\'-diphosphate (ADP) to uridine ratio	Simple mode	6	-0.254637	0.230833	0.320216	-0.707069	0.197796	0.775198	0.493087	1.21871
GCST90200408	finn-b-F5_GAD	Generalized anxiety disorder || id:finn-b-F5_GAD	Plasma lactate levels	Simple mode	10	-0.57401	0.545859	0.32041	-1.64389	0.495874	0.563262	0.193226	1.64193
GCST90199770	finn-b-F5_GAD	Generalized anxiety disorder || id:finn-b-F5_GAD	1-arachidonylglycerol (20:4) levels	Inverse variance weighted	14	-0.0776501	0.07816	0.320478	-0.230844	0.0755435	0.925288	0.793864	1.07847
GCST90200194	finn-b-F5_GAD	Generalized anxiety disorder || id:finn-b-F5_GAD	N-lactoyl phenylalanine levels	Inverse variance weighted	8	-0.169829	0.171004	0.320646	-0.504997	0.165338	0.843809	0.603508	1.17979
GCST90200857	finn-b-F5_GAD	Generalized anxiety disorder || id:finn-b-F5_GAD	Adenosine 5\'-monophosphate (AMP) to aspartate ratio	Weighted mode	17	-0.268281	0.261829	0.320775	-0.781466	0.244904	0.764693	0.457734	1.2775
GCST90200659	finn-b-F5_GAD	Generalized anxiety disorder || id:finn-b-F5_GAD	X-25172 levels	Simple mode	11	0.195261	0.187007	0.321005	-0.171272	0.561794	1.21563	0.842592	1.75382
GCST90199724	finn-b-F5_GAD	Generalized anxiety disorder || id:finn-b-F5_GAD	N-acetylisoleucine levels	Weighted mode	9	0.273549	0.25873	0.321265	-0.233563	0.78066	1.31462	0.791708	2.18291
GCST90200992	finn-b-F5_GAD	Generalized anxiety disorder || id:finn-b-F5_GAD	Alanine to asparagine ratio	Weighted mode	20	0.0856481	0.084105	0.321305	-0.0791976	0.250494	1.08942	0.923857	1.28466
GCST90200127	finn-b-F5_GAD	Generalized anxiety disorder || id:finn-b-F5_GAD	Behenoylcarnitine (C22) levels	Inverse variance weighted	19	0.0808911	0.0815784	0.321405	-0.0790025	0.240785	1.08425	0.924038	1.27225
GCST90200013	finn-b-F5_GAD	Generalized anxiety disorder || id:finn-b-F5_GAD	Sphingomyelin (d18:1/22:2, d18:2/22:1, d16:1/24:2) levels	MR Egger	14	-0.329086	0.318226	0.321468	-0.952808	0.294636	0.719581	0.385657	1.34264
GCST90200657	finn-b-F5_GAD	Generalized anxiety disorder || id:finn-b-F5_GAD	X-25419 levels	Weighted mode	16	0.179691	0.17528	0.321535	-0.163858	0.52324	1.19685	0.848862	1.68749
GCST90200679	finn-b-F5_GAD	Generalized anxiety disorder || id:finn-b-F5_GAD	N-acetylarginine levels	Weighted median	17	-0.047494	0.047954	0.321975	-0.141484	0.0464959	0.953616	0.868069	1.04759
GCST90200559	finn-b-F5_GAD	Generalized anxiety disorder || id:finn-b-F5_GAD	X-18901 levels	MR Egger	16	-0.16583	0.16153	0.322011	-0.482427	0.150768	0.847191	0.617283	1.16273
GCST90200772	finn-b-F5_GAD	Generalized anxiety disorder || id:finn-b-F5_GAD	Phosphate to citrate ratio	MR Egger	19	0.155248	0.152259	0.322197	-0.14318	0.453676	1.16795	0.866598	1.57409
GCST90200327	finn-b-F5_GAD	Generalized anxiety disorder || id:finn-b-F5_GAD	Choline levels	Simple mode	13	0.310708	0.30097	0.322264	-0.279194	0.90061	1.36439	0.756393	2.4611
GCST90201017	finn-b-F5_GAD	Generalized anxiety disorder || id:finn-b-F5_GAD	4-methyl-2-oxopentanoate to 3-methyl-2-oxobutyrate ratio	Inverse variance weighted	12	0.152078	0.153663	0.322328	-0.149102	0.453259	1.16425	0.861481	1.57343
GCST90199681	finn-b-F5_GAD	Generalized anxiety disorder || id:finn-b-F5_GAD	2-hydroxyoctanoate levels	MR Egger	15	-0.107069	0.104075	0.32235	-0.311056	0.0969178	0.898464	0.732673	1.10177
GCST90200117	finn-b-F5_GAD	Generalized anxiety disorder || id:finn-b-F5_GAD	Glycosyl-N-(2-hydroxynervonoyl)-sphingosine (d18:1/24:1(2OH)) levels	Weighted median	15	-0.0981445	0.0991852	0.322415	-0.292547	0.0962584	0.906518	0.74636	1.10104
GCST90200960	finn-b-F5_GAD	Generalized anxiety disorder || id:finn-b-F5_GAD	Choline phosphate to phosphoethanolamine ratio	Simple mode	14	-0.289756	0.281753	0.322516	-0.841991	0.26248	0.748447	0.430852	1.30015
GCST90200565	finn-b-F5_GAD	Generalized anxiety disorder || id:finn-b-F5_GAD	X-21258 levels	Simple mode	14	0.21587	0.209918	0.322538	-0.19557	0.62731	1.24094	0.822366	1.87257
GCST90199835	finn-b-F5_GAD	Generalized anxiety disorder || id:finn-b-F5_GAD	5alpha-androstan-3beta,17beta-diol disulfate levels	Weighted median	16	-0.0785735	0.0794271	0.322539	-0.234251	0.0771035	0.924434	0.791164	1.08015
GCST90200307	finn-b-F5_GAD	Generalized anxiety disorder || id:finn-b-F5_GAD	Urate levels	Weighted median	21	0.118133	0.119462	0.322722	-0.116012	0.352278	1.12539	0.890465	1.4223
GCST90200589	finn-b-F5_GAD	Generalized anxiety disorder || id:finn-b-F5_GAD	X-21821 levels	MR Egger	8	0.272873	0.253304	0.322761	-0.223603	0.769349	1.31373	0.799633	2.15836
GCST90200482	finn-b-F5_GAD	Generalized anxiety disorder || id:finn-b-F5_GAD	X-12193 levels	Weighted mode	17	-0.377151	0.369717	0.322856	-1.1018	0.347495	0.685812	0.332273	1.41552
GCST90200449	finn-b-F5_GAD	Generalized anxiety disorder || id:finn-b-F5_GAD	Sucrose levels	Weighted mode	8	0.305632	0.287455	0.322974	-0.257781	0.869044	1.35748	0.772765	2.38463
GCST90200877	finn-b-F5_GAD	Generalized anxiety disorder || id:finn-b-F5_GAD	Taurine to glutamate ratio	Simple mode	8	-0.329547	0.309962	0.322994	-0.937073	0.277979	0.719249	0.391773	1.32046
GCST90200891	finn-b-F5_GAD	Generalized anxiety disorder || id:finn-b-F5_GAD	Salicylate to caprylate (8:0) ratio	MR Egger	11	-0.300671	0.287647	0.323156	-0.864458	0.263117	0.740322	0.42128	1.30098
GCST90200356	finn-b-F5_GAD	Generalized anxiety disorder || id:finn-b-F5_GAD	Adenosine 5\'-monophosphate (AMP) levels	Simple mode	8	-0.305754	0.287893	0.323477	-0.870024	0.258515	0.736567	0.418941	1.29501
GCST90200645	finn-b-F5_GAD	Generalized anxiety disorder || id:finn-b-F5_GAD	X-24565 levels	Inverse variance weighted	20	0.0370527	0.0375356	0.323576	-0.036517	0.110622	1.03775	0.964142	1.11697
GCST90200901	finn-b-F5_GAD	Generalized anxiety disorder || id:finn-b-F5_GAD	Ornithine to phosphate ratio	Inverse variance weighted	9	0.146614	0.148527	0.323584	-0.144499	0.437727	1.15791	0.865456	1.54918
GCST90200970	finn-b-F5_GAD	Generalized anxiety disorder || id:finn-b-F5_GAD	Adenosine 5\'-monophosphate (AMP) to leucine ratio	MR Egger	10	0.348543	0.33156	0.323871	-0.301314	0.9984	1.417	0.739846	2.71394
GCST90200588	finn-b-F5_GAD	Generalized anxiety disorder || id:finn-b-F5_GAD	X-21742 levels	Simple mode	7	-0.229301	0.213481	0.324062	-0.647724	0.189122	0.795089	0.523236	1.20819
GCST90200417	finn-b-F5_GAD	Generalized anxiety disorder || id:finn-b-F5_GAD	Urea levels	Weighted mode	13	0.0458241	0.0446168	0.324651	-0.0416248	0.133273	1.04689	0.95923	1.14256
GCST90200284	finn-b-F5_GAD	Generalized anxiety disorder || id:finn-b-F5_GAD	Erucate (22:1n9) levels	Weighted mode	11	-0.367022	0.354417	0.324798	-1.06168	0.327636	0.692794	0.345874	1.38768
GCST90200820	finn-b-F5_GAD	Generalized anxiety disorder || id:finn-b-F5_GAD	Adenosine 5\'-diphosphate (ADP) to valine ratio	Weighted mode	15	-0.176068	0.172643	0.325105	-0.514448	0.162312	0.838561	0.597831	1.17623
GCST90199862	finn-b-F5_GAD	Generalized anxiety disorder || id:finn-b-F5_GAD	4-hydroxycoumarin levels	MR Egger	14	-0.143518	0.139897	0.325182	-0.417715	0.130679	0.866305	0.65855	1.1396
GCST90200132	finn-b-F5_GAD	Generalized anxiety disorder || id:finn-b-F5_GAD	Linolenoylcarnitine (C18:3) levels	Weighted median	18	-0.163493	0.166177	0.32519	-0.489199	0.162213	0.849173	0.613117	1.17611
GCST90200544	finn-b-F5_GAD	Generalized anxiety disorder || id:finn-b-F5_GAD	X-16124 levels	MR Egger	18	0.0933798	0.0920402	0.325416	-0.087019	0.273779	1.09788	0.91666	1.31492
GCST90200744	finn-b-F5_GAD	Generalized anxiety disorder || id:finn-b-F5_GAD	Arginine to glutamate ratio	Weighted median	12	-0.163871	0.166715	0.325636	-0.490632	0.16289	0.848851	0.612239	1.17691
GCST90200600	finn-b-F5_GAD	Generalized anxiety disorder || id:finn-b-F5_GAD	X-23648 levels	Weighted mode	9	-0.251979	0.240705	0.32577	-0.723759	0.219802	0.777261	0.484926	1.24583
GCST90200400	finn-b-F5_GAD	Generalized anxiety disorder || id:finn-b-F5_GAD	Nicotinamide levels	MR Egger	12	0.340562	0.329606	0.325833	-0.305466	0.98659	1.40574	0.73678	2.68207
GCST90200055	finn-b-F5_GAD	Generalized anxiety disorder || id:finn-b-F5_GAD	Lactosyl-N-palmitoyl-sphingosine (d18:1/16:0) levels	Inverse variance weighted	14	-0.0876291	0.0892007	0.325912	-0.262463	0.0872043	0.916101	0.769155	1.09112
GCST90200897	finn-b-F5_GAD	Generalized anxiety disorder || id:finn-b-F5_GAD	Theophylline to EDTA ratio	Simple mode	10	0.227203	0.218712	0.325989	-0.201472	0.655879	1.25509	0.817526	1.92684
GCST90200426	finn-b-F5_GAD	Generalized anxiety disorder || id:finn-b-F5_GAD	Xylose levels	Simple mode	9	-0.213376	0.203982	0.326111	-0.613181	0.186429	0.807852	0.541625	1.20494
GCST90200511	finn-b-F5_GAD	Generalized anxiety disorder || id:finn-b-F5_GAD	X-12906 levels	MR Egger	8	-0.492339	0.460794	0.326403	-1.3955	0.410816	0.611195	0.24771	1.50805
GCST90200887	finn-b-F5_GAD	Generalized anxiety disorder || id:finn-b-F5_GAD	Cholesterol to cortisol ratio	MR Egger	7	0.555382	0.510749	0.326483	-0.445687	1.55645	1.74261	0.640384	4.74196
GCST90200625	finn-b-F5_GAD	Generalized anxiety disorder || id:finn-b-F5_GAD	X-24456 levels	Weighted mode	17	0.213911	0.211469	0.326809	-0.200569	0.628391	1.23851	0.818265	1.87459
GCST90200642	finn-b-F5_GAD	Generalized anxiety disorder || id:finn-b-F5_GAD	X-24795 levels	Simple mode	15	-0.19523	0.192141	0.326831	-0.571827	0.181366	0.822645	0.564493	1.19885
GCST90199994	finn-b-F5_GAD	Generalized anxiety disorder || id:finn-b-F5_GAD	Ethylparaben sulfate levels	Weighted median	12	0.162937	0.166228	0.326986	-0.162869	0.488743	1.17696	0.849702	1.63027
GCST90200812	finn-b-F5_GAD	Generalized anxiety disorder || id:finn-b-F5_GAD	Glutamate to kynurenine ratio	MR Egger	18	0.293656	0.290474	0.327083	-0.275673	0.862984	1.34132	0.759061	2.37022
GCST90199870	finn-b-F5_GAD	Generalized anxiety disorder || id:finn-b-F5_GAD	4-cholesten-3-one levels	Weighted median	16	0.122679	0.125184	0.327089	-0.122681	0.368039	1.13052	0.884546	1.4449
GCST90200296	finn-b-F5_GAD	Generalized anxiety disorder || id:finn-b-F5_GAD	Methyl indole-3-acetate levels	MR Egger	8	0.341017	0.319665	0.327097	-0.285526	0.967559	1.40638	0.751619	2.63151
GCST90200764	finn-b-F5_GAD	Generalized anxiety disorder || id:finn-b-F5_GAD	Phosphate to uridine ratio	Weighted median	17	0.119681	0.122212	0.327435	-0.119854	0.359217	1.12714	0.88705	1.43221
GCST90199994	finn-b-F5_GAD	Generalized anxiety disorder || id:finn-b-F5_GAD	Ethylparaben sulfate levels	Weighted mode	12	0.213617	0.208476	0.32753	-0.194996	0.62223	1.23815	0.822838	1.86308
GCST90199855	finn-b-F5_GAD	Generalized anxiety disorder || id:finn-b-F5_GAD	5alpha-androstan-3beta,17beta-diol monosulfate (2) levels	Weighted median	21	-0.0480987	0.0491287	0.327562	-0.144391	0.0481935	0.95304	0.865549	1.04937
GCST90200317	finn-b-F5_GAD	Generalized anxiety disorder || id:finn-b-F5_GAD	Homovanillate (hva) levels	Simple mode	15	0.237239	0.233868	0.327598	-0.221143	0.69562	1.26774	0.801602	2.00495
GCST90201009	finn-b-F5_GAD	Generalized anxiety disorder || id:finn-b-F5_GAD	Threonine to pyruvate ratio	Weighted median	17	0.114917	0.117408	0.327688	-0.115203	0.345036	1.12178	0.891185	1.41204
GCST90200349	finn-b-F5_GAD	Generalized anxiety disorder || id:finn-b-F5_GAD	Eicosapentaenoate (EPA; 20:5n3) levels	Weighted median	10	-0.134988	0.138077	0.32826	-0.405619	0.135644	0.873727	0.666564	1.14527
GCST90199785	finn-b-F5_GAD	Generalized anxiety disorder || id:finn-b-F5_GAD	Isovalerylglycine levels	Simple mode	14	-0.233954	0.23049	0.328612	-0.685714	0.217806	0.791398	0.503731	1.24335
GCST90199755	finn-b-F5_GAD	Generalized anxiety disorder || id:finn-b-F5_GAD	3,7-dimethylurate levels	Weighted median	14	-0.125394	0.1284	0.328774	-0.377057	0.12627	0.88215	0.685877	1.13459
GCST90199666	finn-b-F5_GAD	Generalized anxiety disorder || id:finn-b-F5_GAD	Palmitoylcarnitine levels (Metabolon platform)	Inverse variance weighted	18	-0.0945177	0.0967869	0.32879	-0.28422	0.0951847	0.909812	0.752601	1.09986
GCST90199645	finn-b-F5_GAD	Generalized anxiety disorder || id:finn-b-F5_GAD	Quinate levels	Simple mode	13	-0.206857	0.203245	0.328866	-0.605217	0.191502	0.813136	0.545956	1.21107
GCST90200850	finn-b-F5_GAD	Generalized anxiety disorder || id:finn-b-F5_GAD	Adenosine 5\'-monophosphate (AMP) to tryptophan ratio	MR Egger	19	-0.254436	0.253155	0.328961	-0.75062	0.241748	0.775354	0.472074	1.27347
GCST90199918	finn-b-F5_GAD	Generalized anxiety disorder || id:finn-b-F5_GAD	Carboxyethyl-gaba levels	Weighted mode	10	-0.158959	0.154048	0.329059	-0.460894	0.142975	0.853031	0.63072	1.1537
GCST90199707	finn-b-F5_GAD	Generalized anxiety disorder || id:finn-b-F5_GAD	Pro-hydroxy-pro levels	MR Egger	13	-0.197954	0.193862	0.329137	-0.577924	0.182017	0.820408	0.561062	1.19963
GCST90200760	finn-b-F5_GAD	Generalized anxiety disorder || id:finn-b-F5_GAD	Methionine to methionine sulfoxide ratio	Weighted mode	19	0.240577	0.239855	0.329149	-0.229539	0.710694	1.27198	0.7949	2.0354
GCST90200044	finn-b-F5_GAD	Generalized anxiety disorder || id:finn-b-F5_GAD	1-(1-enyl-stearoyl)-2-oleoyl-GPE (p-18:0/18:1) levels	Inverse variance weighted	10	-0.137824	0.141261	0.32923	-0.414696	0.139048	0.871252	0.660541	1.14918
GCST90199753	finn-b-F5_GAD	Generalized anxiety disorder || id:finn-b-F5_GAD	Gamma-glutamyltryptophan levels	MR Egger	16	-0.28533	0.2823	0.329293	-0.838637	0.267977	0.751766	0.432299	1.30732
GCST90199632	finn-b-F5_GAD	Generalized anxiety disorder || id:finn-b-F5_GAD	Tartarate levels	Weighted median	14	0.141862	0.14548	0.329496	-0.143278	0.427002	1.15242	0.866513	1.53266
GCST90200299	finn-b-F5_GAD	Generalized anxiety disorder || id:finn-b-F5_GAD	Oleoyl ethanolamide levels	Inverse variance weighted	13	-0.084648	0.0868216	0.329578	-0.254818	0.0855224	0.918836	0.775057	1.08929
GCST90200370	finn-b-F5_GAD	Generalized anxiety disorder || id:finn-b-F5_GAD	Aspartate levels	Weighted mode	12	0.183217	0.179656	0.329719	-0.168908	0.535343	1.20108	0.844586	1.70803
GCST90200095	finn-b-F5_GAD	Generalized anxiety disorder || id:finn-b-F5_GAD	1-linoleoyl-2-linolenoyl-GPC (18:2/18:3) levels	Weighted mode	12	0.133208	0.130641	0.329797	-0.122848	0.389264	1.14249	0.884398	1.47589
GCST90199939	finn-b-F5_GAD	Generalized anxiety disorder || id:finn-b-F5_GAD	4-methylcatechol sulfate levels	Inverse variance weighted	13	-0.1409	0.144584	0.3298	-0.424284	0.142485	0.868576	0.654238	1.15314
GCST90200971	finn-b-F5_GAD	Generalized anxiety disorder || id:finn-b-F5_GAD	Leucine to phosphate ratio	Weighted median	15	-0.175311	0.179938	0.329914	-0.527989	0.177367	0.839196	0.58979	1.19407
GCST90200953	finn-b-F5_GAD	Generalized anxiety disorder || id:finn-b-F5_GAD	Glucose-to-mannose ratio	Simple mode	11	-0.205218	0.200527	0.330242	-0.598251	0.187816	0.81447	0.549772	1.20661
GCST90199727	finn-b-F5_GAD	Generalized anxiety disorder || id:finn-b-F5_GAD	1-oleoyl-GPC (18:1) levels	Weighted median	8	-0.199319	0.204728	0.330265	-0.600585	0.201947	0.819289	0.548491	1.22378
GCST90199875	finn-b-F5_GAD	Generalized anxiety disorder || id:finn-b-F5_GAD	13-HODE + 9-HODE levels	Simple mode	6	0.510671	0.473803	0.330347	-0.417984	1.43933	1.66641	0.658373	4.21785
GCST90200545	finn-b-F5_GAD	Generalized anxiety disorder || id:finn-b-F5_GAD	X-17438 levels	MR Egger	11	0.132161	0.128488	0.33052	-0.119674	0.383997	1.14129	0.887209	1.46814
GCST90200395	finn-b-F5_GAD	Generalized anxiety disorder || id:finn-b-F5_GAD	Inosine 5\'-monophosphate (IMP) levels	Inverse variance weighted	14	0.0753502	0.0774653	0.330704	-0.0764818	0.227182	1.07826	0.92637	1.25506
GCST90200495	finn-b-F5_GAD	Generalized anxiety disorder || id:finn-b-F5_GAD	X-12462 levels	MR Egger	7	0.315473	0.292958	0.330736	-0.258724	0.88967	1.37091	0.772036	2.43433
GCST90200251	finn-b-F5_GAD	Generalized anxiety disorder || id:finn-b-F5_GAD	Branched-chain, straight-chain, or cyclopropyl 10:1 fatty acid (1) levels	Inverse variance weighted	9	-0.0737685	0.07589	0.331028	-0.222513	0.0749759	0.928887	0.800505	1.07786
GCST90199988	finn-b-F5_GAD	Generalized anxiety disorder || id:finn-b-F5_GAD	Tyramine O-sulfate levels	Inverse variance weighted	9	0.11618	0.11957	0.331223	-0.118176	0.350537	1.1232	0.888539	1.41983
GCST90199980	finn-b-F5_GAD	Generalized anxiety disorder || id:finn-b-F5_GAD	N-formylphenylalanine levels	Inverse variance weighted	14	-0.102525	0.105523	0.33125	-0.30935	0.104299	0.902555	0.733924	1.10993
GCST90200515	finn-b-F5_GAD	Generalized anxiety disorder || id:finn-b-F5_GAD	X-12849 levels	Weighted mode	14	-0.187191	0.185556	0.331475	-0.550881	0.1765	0.829286	0.576442	1.19303
GCST90201007	finn-b-F5_GAD	Generalized anxiety disorder || id:finn-b-F5_GAD	Glucose to N-palmitoyl-sphinganine (d18:0 to 16:0) ratio	Weighted median	18	-0.14788	0.152278	0.331489	-0.446346	0.150585	0.862534	0.639962	1.16251
GCST90200244	finn-b-F5_GAD	Generalized anxiety disorder || id:finn-b-F5_GAD	5-hydroxymethyl-2-furoylcarnitine levels	Weighted mode	11	0.306271	0.300095	0.331508	-0.281915	0.894457	1.35835	0.754338	2.44601
GCST90200256	finn-b-F5_GAD	Generalized anxiety disorder || id:finn-b-F5_GAD	Dibutyl sulfosuccinate levels	Inverse variance weighted	23	0.0271422	0.0279515	0.331526	-0.0276428	0.0819271	1.02751	0.972736	1.08538
GCST90200344	finn-b-F5_GAD	Generalized anxiety disorder || id:finn-b-F5_GAD	N6,n6,n6-trimethyllysine levels	Simple mode	9	0.247446	0.239404	0.331559	-0.221787	0.716679	1.28075	0.801086	2.04762
GCST90199857	finn-b-F5_GAD	Generalized anxiety disorder || id:finn-b-F5_GAD	5alpha-pregnan-diol disulfate levels	MR Egger	14	0.171716	0.1697	0.331565	-0.160896	0.504328	1.18734	0.85138	1.65587
GCST90200654	finn-b-F5_GAD	Generalized anxiety disorder || id:finn-b-F5_GAD	X-25217 levels	Weighted median	10	-0.125992	0.129775	0.33162	-0.380351	0.128366	0.881622	0.683622	1.13697
GCST90200303	finn-b-F5_GAD	Generalized anxiety disorder || id:finn-b-F5_GAD	N-acetyl-L-alanine levels	MR Egger	17	-0.261508	0.260721	0.33176	-0.772522	0.249506	0.76989	0.461847	1.28339
GCST90199629	finn-b-F5_GAD	Generalized anxiety disorder || id:finn-b-F5_GAD	Glycerophosphorylcholine (GPC) levels	Weighted mode	13	-0.185133	0.183183	0.332134	-0.544172	0.173907	0.830994	0.580322	1.18994
GCST90199952	finn-b-F5_GAD	Generalized anxiety disorder || id:finn-b-F5_GAD	2-aminoheptanoate levels	Weighted mode	10	-0.235546	0.229831	0.332183	-0.686016	0.214923	0.790139	0.503578	1.23977
GCST90200843	finn-b-F5_GAD	Generalized anxiety disorder || id:finn-b-F5_GAD	Adenosine 5\'-monophosphate (AMP) to flavin adenine dinucleotide (FAD) ratio	Weighted median	11	0.143937	0.148527	0.332496	-0.147175	0.435049	1.15481	0.863143	1.54504
GCST90200102	finn-b-F5_GAD	Generalized anxiety disorder || id:finn-b-F5_GAD	1-palmitoleoyl-2-linolenoyl-GPC (16:1/18:3) levels	Simple mode	13	0.207737	0.205814	0.33273	-0.195659	0.611133	1.23089	0.822293	1.84252
GCST90200866	finn-b-F5_GAD	Generalized anxiety disorder || id:finn-b-F5_GAD	phosphate to asparagine ratio	Weighted mode	19	0.0768354	0.077195	0.332764	-0.0744669	0.228138	1.07986	0.928238	1.25626
GCST90199907	finn-b-F5_GAD	Generalized anxiety disorder || id:finn-b-F5_GAD	S-methylcysteine sulfoxide levels	MR Egger	9	0.288321	0.277241	0.332937	-0.255071	0.831714	1.33419	0.774861	2.29725
GCST90200014	finn-b-F5_GAD	Generalized anxiety disorder || id:finn-b-F5_GAD	3beta-hydroxy-5-cholestenoate levels	Simple mode	18	0.183284	0.183918	0.332957	-0.177196	0.543763	1.20116	0.837616	1.72248
GCST90200249	finn-b-F5_GAD	Generalized anxiety disorder || id:finn-b-F5_GAD	Branched-chain, straight-chain, or cyclopropyl 12:1 fatty acid levels	Simple mode	16	0.265647	0.265891	0.333601	-0.2555	0.786793	1.30427	0.774529	2.19634
GCST90200068	finn-b-F5_GAD	Generalized anxiety disorder || id:finn-b-F5_GAD	1,2-dilinoleoyl-GPE (18:2/18:2) levels	Weighted median	10	0.116689	0.120692	0.333629	-0.119868	0.353245	1.12377	0.887038	1.42368
GCST90200712	finn-b-F5_GAD	Generalized anxiety disorder || id:finn-b-F5_GAD	Spermidine to 5-methylthioadenosine (MTA) ratio	Inverse variance weighted	13	0.137028	0.141796	0.333857	-0.140892	0.414949	1.14686	0.868583	1.51429
GCST90199877	finn-b-F5_GAD	Generalized anxiety disorder || id:finn-b-F5_GAD	Indole-3-carboxylate levels	MR Egger	8	0.142218	0.135362	0.333881	-0.123091	0.407527	1.15283	0.884184	1.5031
GCST90200144	finn-b-F5_GAD	Generalized anxiety disorder || id:finn-b-F5_GAD	Dihomo-linoleoylcarnitine (C20:2) levels	Inverse variance weighted	18	-0.0822844	0.0851737	0.334005	-0.249225	0.084656	0.92101	0.779405	1.08834
GCST90199952	finn-b-F5_GAD	Generalized anxiety disorder || id:finn-b-F5_GAD	2-aminoheptanoate levels	Weighted median	10	-0.165505	0.171349	0.334099	-0.501349	0.17034	0.847466	0.605713	1.18571
GCST90199791	finn-b-F5_GAD	Generalized anxiety disorder || id:finn-b-F5_GAD	1-arachidonoyl-GPE (20:4n6) levels	MR Egger	21	-0.1055	0.106465	0.33417	-0.314171	0.103171	0.899875	0.730394	1.10868
GCST90199752	finn-b-F5_GAD	Generalized anxiety disorder || id:finn-b-F5_GAD	Epiandrosterone sulfate levels	MR Egger	15	-0.0454714	0.0453423	0.334237	-0.134342	0.0433995	0.955547	0.874291	1.04436
GCST90200715	finn-b-F5_GAD	Generalized anxiety disorder || id:finn-b-F5_GAD	Alpha-ketoglutarate to glutamate ratio	Weighted mode	18	-0.136914	0.137918	0.334767	-0.407233	0.133405	0.872045	0.665489	1.14271
GCST90200657	finn-b-F5_GAD	Generalized anxiety disorder || id:finn-b-F5_GAD	X-25419 levels	Simple mode	16	-0.241614	0.242484	0.334852	-0.716882	0.233654	0.785359	0.488272	1.26321
GCST90200753	finn-b-F5_GAD	Generalized anxiety disorder || id:finn-b-F5_GAD	Aspartate to citrulline ratio	MR Egger	7	-0.446312	0.418413	0.33489	-1.2664	0.373777	0.639984	0.281844	1.45321
GCST90200596	finn-b-F5_GAD	Generalized anxiety disorder || id:finn-b-F5_GAD	X-23655 levels	Weighted mode	14	-0.249996	0.249645	0.334908	-0.7393	0.239309	0.778804	0.477448	1.27037
GCST90200833	finn-b-F5_GAD	Generalized anxiety disorder || id:finn-b-F5_GAD	Cholate to adenosine 5\'-monophosphate (AMP) ratio	MR Egger	10	-0.247676	0.241471	0.335044	-0.720959	0.225606	0.780613	0.486286	1.25308
GCST90200647	finn-b-F5_GAD	Generalized anxiety disorder || id:finn-b-F5_GAD	X-24736 levels	Simple mode	21	-0.13039	0.131999	0.335047	-0.389107	0.128328	0.877753	0.677662	1.13693
GCST90200515	finn-b-F5_GAD	Generalized anxiety disorder || id:finn-b-F5_GAD	X-12849 levels	Weighted median	14	-0.131169	0.13607	0.335055	-0.397866	0.135528	0.87707	0.671752	1.14514
GCST90200259	finn-b-F5_GAD	Generalized anxiety disorder || id:finn-b-F5_GAD	Pentose acid levels	MR Egger	14	-0.251618	0.250625	0.335212	-0.742843	0.239607	0.777542	0.47576	1.27075
GCST90200992	finn-b-F5_GAD	Generalized anxiety disorder || id:finn-b-F5_GAD	Alanine to asparagine ratio	Simple mode	20	0.169341	0.171274	0.335226	-0.166355	0.505038	1.18452	0.846745	1.65705
GCST90200152	finn-b-F5_GAD	Generalized anxiety disorder || id:finn-b-F5_GAD	2-butenoylglycine levels	Inverse variance weighted	17	-0.0735516	0.076347	0.335354	-0.223192	0.0760885	0.929088	0.799962	1.07906
GCST90199805	finn-b-F5_GAD	Generalized anxiety disorder || id:finn-b-F5_GAD	Octadecanedioate levels	Weighted mode	19	-0.15109	0.152722	0.335622	-0.450425	0.148245	0.85977	0.637357	1.1598
GCST90200219	finn-b-F5_GAD	Generalized anxiety disorder || id:finn-b-F5_GAD	Cholic acid glucuronide levels	Simple mode	11	0.192442	0.19027	0.335664	-0.180488	0.565372	1.21221	0.834863	1.7601
GCST90200827	finn-b-F5_GAD	Generalized anxiety disorder || id:finn-b-F5_GAD	Phosphate to N-palmitoyl-sphingosine (d18:1 to 16:0) ratio	Inverse variance weighted	11	0.113315	0.117721	0.335763	-0.117419	0.344049	1.11998	0.889213	1.41065
GCST90200714	finn-b-F5_GAD	Generalized anxiety disorder || id:finn-b-F5_GAD	Alpha-ketoglutarate to alpha-ketobutyrate ratio	MR Egger	12	0.512708	0.507047	0.335777	-0.481103	1.50652	1.66981	0.618101	4.511
GCST90199860	finn-b-F5_GAD	Generalized anxiety disorder || id:finn-b-F5_GAD	Andro steroid monosulfate C19H28O6S (1) levels	Weighted median	23	0.0600252	0.0623668	0.335822	-0.0622138	0.182264	1.06186	0.939682	1.19993
GCST90199813	finn-b-F5_GAD	Generalized anxiety disorder || id:finn-b-F5_GAD	Deoxycarnitine levels	MR Egger	20	0.143431	0.145067	0.335905	-0.140901	0.427763	1.15423	0.868576	1.53382
GCST90200608	finn-b-F5_GAD	Generalized anxiety disorder || id:finn-b-F5_GAD	X-22162 levels	Simple mode	20	-0.173419	0.175709	0.336061	-0.517809	0.170971	0.840785	0.595824	1.18646
GCST90200079	finn-b-F5_GAD	Generalized anxiety disorder || id:finn-b-F5_GAD	1-oleoyl-2-arachidonoyl-GPE (18:1/20:4) levels	Inverse variance weighted	18	0.0506606	0.0526822	0.336237	-0.0525964	0.153918	1.05197	0.948763	1.16639
GCST90199738	finn-b-F5_GAD	Generalized anxiety disorder || id:finn-b-F5_GAD	Stachydrine levels	Weighted median	10	-0.18433	0.191713	0.336307	-0.560088	0.191428	0.831661	0.571159	1.21098
GCST90199980	finn-b-F5_GAD	Generalized anxiety disorder || id:finn-b-F5_GAD	N-formylphenylalanine levels	Simple mode	14	-0.19867	0.198993	0.336318	-0.588695	0.191356	0.819821	0.555051	1.21089
GCST90200622	finn-b-F5_GAD	Generalized anxiety disorder || id:finn-b-F5_GAD	X-23997 levels	MR Egger	11	0.53387	0.525737	0.336402	-0.496575	1.56431	1.70552	0.608612	4.7794
GCST90199663	finn-b-F5_GAD	Generalized anxiety disorder || id:finn-b-F5_GAD	4-acetylphenol sulfate levels	Weighted median	10	0.134274	0.13968	0.336403	-0.139499	0.408048	1.14371	0.869794	1.50388
GCST90200474	finn-b-F5_GAD	Generalized anxiety disorder || id:finn-b-F5_GAD	X-11444 levels	MR Egger	19	-0.115129	0.116435	0.336635	-0.343342	0.113084	0.891251	0.709396	1.11973
GCST90199823	finn-b-F5_GAD	Generalized anxiety disorder || id:finn-b-F5_GAD	O-cresol sulfate levels	MR Egger	7	0.14959	0.140815	0.336685	-0.126407	0.425588	1.16136	0.881256	1.53049
GCST90199997	finn-b-F5_GAD	Generalized anxiety disorder || id:finn-b-F5_GAD	Behenoyl sphingomyelin (d18:1/22:0) levels	Weighted mode	10	0.24315	0.239684	0.336858	-0.226631	0.71293	1.27526	0.797215	2.03996
GCST90200436	finn-b-F5_GAD	Generalized anxiety disorder || id:finn-b-F5_GAD	Caffeine levels	Inverse variance weighted	13	0.104973	0.109406	0.337315	-0.109463	0.31941	1.11068	0.896316	1.37631
GCST90199817	finn-b-F5_GAD	Generalized anxiety disorder || id:finn-b-F5_GAD	Indoleacetylglutamine levels	Weighted median	17	-0.0976132	0.10176	0.337435	-0.297063	0.101837	0.907	0.742997	1.1072
GCST90200322	finn-b-F5_GAD	Generalized anxiety disorder || id:finn-b-F5_GAD	Beta-hydroxyisovalerate levels	Weighted median	19	0.10173	0.106069	0.337516	-0.106166	0.309625	1.10708	0.899275	1.36291
GCST90200664	finn-b-F5_GAD	Generalized anxiety disorder || id:finn-b-F5_GAD	X-25810 levels	Weighted mode	22	0.110639	0.112726	0.337526	-0.110304	0.331582	1.11699	0.895562	1.39317
GCST90200679	finn-b-F5_GAD	Generalized anxiety disorder || id:finn-b-F5_GAD	N-acetylarginine levels	Weighted mode	17	-0.0472769	0.0478202	0.337555	-0.141004	0.0464506	0.953823	0.868485	1.04755
GCST90200679	finn-b-F5_GAD	Generalized anxiety disorder || id:finn-b-F5_GAD	N-acetylarginine levels	MR Egger	17	-0.061033	0.0616639	0.337986	-0.181894	0.0598282	0.940792	0.83369	1.06165
GCST90200379	finn-b-F5_GAD	Generalized anxiety disorder || id:finn-b-F5_GAD	Hypotaurine levels	Inverse variance weighted	24	-0.0781815	0.0815968	0.33799	-0.238111	0.0817483	0.924797	0.788115	1.08518
GCST90200548	finn-b-F5_GAD	Generalized anxiety disorder || id:finn-b-F5_GAD	X-17676 levels	Inverse variance weighted	21	-0.0688629	0.0718782	0.338037	-0.209744	0.0720183	0.933455	0.810792	1.07467
GCST90200664	finn-b-F5_GAD	Generalized anxiety disorder || id:finn-b-F5_GAD	X-25810 levels	Inverse variance weighted	22	0.0736725	0.076904	0.338073	-0.0770593	0.224404	1.07645	0.925835	1.25158
GCST90200117	finn-b-F5_GAD	Generalized anxiety disorder || id:finn-b-F5_GAD	Glycosyl-N-(2-hydroxynervonoyl)-sphingosine (d18:1/24:1(2OH)) levels	Weighted mode	15	-0.103967	0.104833	0.338157	-0.309439	0.101506	0.901255	0.733858	1.10684
GCST90199821	finn-b-F5_GAD	Generalized anxiety disorder || id:finn-b-F5_GAD	1-linoleoyl-GPI (18:2) levels	MR Egger	17	-0.208394	0.210627	0.33816	-0.621223	0.204434	0.811887	0.537287	1.22683
GCST90199705	finn-b-F5_GAD	Generalized anxiety disorder || id:finn-b-F5_GAD	Propionylglycine levels	Weighted mode	14	-0.0857554	0.0862481	0.33823	-0.254802	0.0832908	0.917819	0.77507	1.08686
GCST90200346	finn-b-F5_GAD	Generalized anxiety disorder || id:finn-b-F5_GAD	4-acetaminophen sulfate levels	Inverse variance weighted	12	0.0810704	0.0846619	0.338275	-0.0848669	0.247008	1.08445	0.918635	1.28019
GCST90200692	finn-b-F5_GAD	Generalized anxiety disorder || id:finn-b-F5_GAD	1-palmitoyl-2-arachidonoyl-gpc (16:0/20:4n6) levels	Weighted median	15	-0.0482157	0.0503592	0.338348	-0.14692	0.0504883	0.952928	0.863363	1.05178
GCST90200542	finn-b-F5_GAD	Generalized anxiety disorder || id:finn-b-F5_GAD	X-15728 levels	Inverse variance weighted	16	-0.108224	0.113062	0.338464	-0.329826	0.113378	0.897427	0.719049	1.12006
GCST90199960	finn-b-F5_GAD	Generalized anxiety disorder || id:finn-b-F5_GAD	N-formylanthranilic acid levels	Simple mode	16	-0.141012	0.142719	0.338803	-0.420742	0.138717	0.868479	0.65656	1.1488
GCST90200058	finn-b-F5_GAD	Generalized anxiety disorder || id:finn-b-F5_GAD	1-(1-enyl-stearoyl)-2-arachidonoyl-GPE (p-18:0/20:4) levels	MR Egger	13	-0.201367	0.201389	0.338852	-0.59609	0.193356	0.817612	0.550962	1.21331
GCST90200119	finn-b-F5_GAD	Generalized anxiety disorder || id:finn-b-F5_GAD	Glycosyl ceramide (d18:1/23:1, d17:1/24:1) levels	Weighted median	11	-0.123502	0.12914	0.338899	-0.376615	0.129612	0.88382	0.68618	1.13839
GCST90200219	finn-b-F5_GAD	Generalized anxiety disorder || id:finn-b-F5_GAD	Cholic acid glucuronide levels	Weighted mode	11	-0.095486	0.0951056	0.339054	-0.281893	0.0909209	0.908931	0.754354	1.09518
GCST90199882	finn-b-F5_GAD	Generalized anxiety disorder || id:finn-b-F5_GAD	2s,3R-dihydroxybutyrate levels	Simple mode	11	-0.241544	0.240709	0.339298	-0.713335	0.230246	0.785414	0.490007	1.25891
GCST90200426	finn-b-F5_GAD	Generalized anxiety disorder || id:finn-b-F5_GAD	Xylose levels	Weighted mode	9	-0.183655	0.180791	0.33944	-0.538005	0.170696	0.832223	0.583912	1.18613
GCST90200210	finn-b-F5_GAD	Generalized anxiety disorder || id:finn-b-F5_GAD	Sulfate of piperine metabolite C16H19NO3 (2) levels	MR Egger	16	-0.363737	0.368044	0.339782	-1.0851	0.35763	0.695074	0.337867	1.42994
GCST90200753	finn-b-F5_GAD	Generalized anxiety disorder || id:finn-b-F5_GAD	Aspartate to citrulline ratio	Weighted median	7	0.187528	0.196518	0.339956	-0.197648	0.572704	1.20626	0.820659	1.77306
GCST90199755	finn-b-F5_GAD	Generalized anxiety disorder || id:finn-b-F5_GAD	3,7-dimethylurate levels	Weighted mode	14	-0.212581	0.21471	0.340203	-0.633413	0.20825	0.808494	0.530777	1.23152
GCST90199966	finn-b-F5_GAD	Generalized anxiety disorder || id:finn-b-F5_GAD	1-(1-enyl-oleoyl)-GPE (p-18:1) levels	Weighted mode	7	-0.10126	0.0977603	0.340228	-0.29287	0.0903506	0.903698	0.746119	1.09456
GCST90199999	finn-b-F5_GAD	Generalized anxiety disorder || id:finn-b-F5_GAD	4-methoxyphenol sulfate levels	Weighted mode	13	0.345057	0.347638	0.34051	-0.336314	1.02643	1.41207	0.714399	2.79108
GCST90200745	finn-b-F5_GAD	Generalized anxiety disorder || id:finn-b-F5_GAD	Adenosine 5\'-monophosphate (AMP) to phenylalanine ratio	Inverse variance weighted	9	0.145894	0.153116	0.340677	-0.154214	0.446002	1.15707	0.857088	1.56205
GCST90200719	finn-b-F5_GAD	Generalized anxiety disorder || id:finn-b-F5_GAD	Adenosine 3\',5\'-cyclic monophosphate (cAMP) to adenosine 5\'-monophosphate (AMP) ratio	Simple mode	4	-0.401354	0.355206	0.340688	-1.09756	0.294849	0.669413	0.333685	1.34292
GCST90199855	finn-b-F5_GAD	Generalized anxiety disorder || id:finn-b-F5_GAD	5alpha-androstan-3beta,17beta-diol monosulfate (2) levels	Weighted mode	21	-0.0501073	0.0513524	0.340842	-0.150758	0.0505434	0.951127	0.860056	1.05184
GCST90200510	finn-b-F5_GAD	Generalized anxiety disorder || id:finn-b-F5_GAD	X-12680 levels	Inverse variance weighted	8	0.181737	0.190864	0.341005	-0.192357	0.555831	1.1993	0.825013	1.74339
GCST90200838	finn-b-F5_GAD	Generalized anxiety disorder || id:finn-b-F5_GAD	Phosphate to glutamate ratio	MR Egger	14	-0.419634	0.423246	0.341029	-1.2492	0.409928	0.657287	0.286735	1.50671
GCST90200811	finn-b-F5_GAD	Generalized anxiety disorder || id:finn-b-F5_GAD	Choline to taurocholate ratio	Weighted mode	16	0.198176	0.201536	0.341042	-0.196835	0.593187	1.21918	0.821326	1.80975
GCST90199724	finn-b-F5_GAD	Generalized anxiety disorder || id:finn-b-F5_GAD	N-acetylisoleucine levels	Simple mode	9	0.270199	0.267162	0.341449	-0.253439	0.793836	1.31022	0.776127	2.21186
GCST90200216	finn-b-F5_GAD	Generalized anxiety disorder || id:finn-b-F5_GAD	Sulfate of piperine metabolite C18H21NO3 (3) levels	MR Egger	13	0.332924	0.334916	0.341561	-0.323511	0.989359	1.39504	0.723604	2.68951
GCST90199877	finn-b-F5_GAD	Generalized anxiety disorder || id:finn-b-F5_GAD	Indole-3-carboxylate levels	Weighted mode	8	0.127731	0.125241	0.341733	-0.117741	0.373203	1.13625	0.888926	1.45238
GCST90200497	finn-b-F5_GAD	Generalized anxiety disorder || id:finn-b-F5_GAD	X-12740 levels	Simple mode	10	0.281495	0.280494	0.341803	-0.268273	0.831263	1.32511	0.764699	2.29622
GCST90199990	finn-b-F5_GAD	Generalized anxiety disorder || id:finn-b-F5_GAD	3-hydroxypyridine sulfate levels	Inverse variance weighted	13	0.150537	0.158364	0.341819	-0.159856	0.460931	1.16246	0.852266	1.58555
GCST90200384	finn-b-F5_GAD	Generalized anxiety disorder || id:finn-b-F5_GAD	Guanidinoacetate levels	MR Egger	18	-0.237914	0.242874	0.341875	-0.713948	0.238119	0.78827	0.489707	1.26886
GCST90200191	finn-b-F5_GAD	Generalized anxiety disorder || id:finn-b-F5_GAD	N-lactoyl tyrosine levels	Weighted mode	12	-0.174723	0.175915	0.341947	-0.519518	0.170071	0.839689	0.594807	1.18539
GCST90200411	finn-b-F5_GAD	Generalized anxiety disorder || id:finn-b-F5_GAD	Plasma free proline levels	MR Egger	19	-0.158109	0.161733	0.341982	-0.475105	0.158887	0.853757	0.62182	1.17221
GCST90199625	finn-b-F5_GAD	Generalized anxiety disorder || id:finn-b-F5_GAD	Methionine sulfoxide levels	MR Egger	4	-1.08261	0.876163	0.342043	-2.79988	0.634675	0.338712	0.0608171	1.88641
GCST90200715	finn-b-F5_GAD	Generalized anxiety disorder || id:finn-b-F5_GAD	Alpha-ketoglutarate to glutamate ratio	MR Egger	18	-0.15738	0.160764	0.342175	-0.472477	0.157717	0.854379	0.623456	1.17083
GCST90200356	finn-b-F5_GAD	Generalized anxiety disorder || id:finn-b-F5_GAD	Adenosine 5\'-monophosphate (AMP) levels	Weighted median	8	-0.182894	0.192607	0.342331	-0.560403	0.194616	0.832857	0.570979	1.21484
GCST90200799	finn-b-F5_GAD	Generalized anxiety disorder || id:finn-b-F5_GAD	Spermidine to adenosine 5\'-diphosphate (ADP) ratio	Simple mode	14	0.195007	0.197934	0.342504	-0.192945	0.582958	1.21532	0.824528	1.79133
GCST90200615	finn-b-F5_GAD	Generalized anxiety disorder || id:finn-b-F5_GAD	X-23974 levels	Weighted mode	10	-0.222568	0.222119	0.342511	-0.657921	0.212785	0.800461	0.517927	1.23712
GCST90200122	finn-b-F5_GAD	Generalized anxiety disorder || id:finn-b-F5_GAD	Nisinate (24:6n3) levels	MR Egger	10	-0.357717	0.354691	0.342728	-1.05291	0.337479	0.699271	0.34892	1.40141
GCST90200716	finn-b-F5_GAD	Generalized anxiety disorder || id:finn-b-F5_GAD	Adenosine 5\'-diphosphate (ADP) to phosphoethanolamine ratio	Simple mode	9	-0.282572	0.280206	0.342766	-0.831776	0.266632	0.753842	0.435275	1.30556
GCST90200301	finn-b-F5_GAD	Generalized anxiety disorder || id:finn-b-F5_GAD	Gamma-glutamylglutamine levels	MR Egger	22	0.141815	0.145977	0.342908	-0.1443	0.427931	1.15236	0.865628	1.53408
GCST90200435	finn-b-F5_GAD	Generalized anxiety disorder || id:finn-b-F5_GAD	Mannose levels	Weighted mode	13	0.112761	0.114207	0.342966	-0.111084	0.336607	1.11936	0.894863	1.40019
GCST90200173	finn-b-F5_GAD	Generalized anxiety disorder || id:finn-b-F5_GAD	Glutamine conjugate of C6H10O2 (2) levels	Weighted median	6	0.239067	0.252101	0.342977	-0.255051	0.733185	1.27006	0.774877	2.0817
GCST90200933	finn-b-F5_GAD	Generalized anxiety disorder || id:finn-b-F5_GAD	Alpha-ketoglutarate to proline ratio	MR Egger	14	-0.227301	0.230247	0.34303	-0.678584	0.223983	0.796681	0.507335	1.25105
GCST90199995	finn-b-F5_GAD	Generalized anxiety disorder || id:finn-b-F5_GAD	Sphingomyelin (d18:1/20:2, d18:2/20:1, d16:1/22:2) levels	Weighted median	13	0.114182	0.120442	0.34312	-0.121885	0.350248	1.12096	0.88525	1.41942
GCST90200693	finn-b-F5_GAD	Generalized anxiety disorder || id:finn-b-F5_GAD	Glycochenodeoxycholate glucuronide (1) levels	Simple mode	13	-0.115352	0.1169	0.343242	-0.344477	0.113773	0.891052	0.708591	1.1205
GCST90200771	finn-b-F5_GAD	Generalized anxiety disorder || id:finn-b-F5_GAD	Phosphate to fructose ratio	Inverse variance weighted	10	-0.112929	0.119159	0.343272	-0.34648	0.120622	0.893214	0.707173	1.1282
GCST90200181	finn-b-F5_GAD	Generalized anxiety disorder || id:finn-b-F5_GAD	N,n,n-trimethyl-alanylproline betaine (tmap) levels	Weighted median	13	0.165074	0.174226	0.343398	-0.176409	0.506558	1.17948	0.838275	1.65957
GCST90200337	finn-b-F5_GAD	Generalized anxiety disorder || id:finn-b-F5_GAD	Taurochenodeoxycholate levels	Weighted mode	11	0.191619	0.192746	0.343595	-0.186164	0.569402	1.21121	0.830138	1.76721
GCST90199940	finn-b-F5_GAD	Generalized anxiety disorder || id:finn-b-F5_GAD	Guaiacol sulfate levels	Weighted mode	14	-0.230054	0.23418	0.343843	-0.689048	0.22894	0.794491	0.502054	1.25727
GCST90200934	finn-b-F5_GAD	Generalized anxiety disorder || id:finn-b-F5_GAD	Acetylcarnitine (C2) to propionylcarnitine (C3) ratio	Inverse variance weighted	10	0.114535	0.120999	0.343856	-0.122624	0.351693	1.12135	0.884596	1.42147
GCST90200095	finn-b-F5_GAD	Generalized anxiety disorder || id:finn-b-F5_GAD	1-linoleoyl-2-linolenoyl-GPC (18:2/18:3) levels	Simple mode	12	-0.239554	0.242236	0.343953	-0.714338	0.235229	0.786979	0.489516	1.2652
GCST90200902	finn-b-F5_GAD	Generalized anxiety disorder || id:finn-b-F5_GAD	Phosphate to linoleoyl-arachidonoyl-glycerol (18:2 to 20:4) [2] ratio	Weighted median	14	0.0883697	0.0933825	0.343986	-0.09466	0.271399	1.09239	0.909682	1.3118
GCST90199931	finn-b-F5_GAD	Generalized anxiety disorder || id:finn-b-F5_GAD	Lanthionine levels	Inverse variance weighted	16	-0.139873	0.147846	0.344109	-0.429651	0.149904	0.869468	0.650736	1.16172
GCST90200682	finn-b-F5_GAD	Generalized anxiety disorder || id:finn-b-F5_GAD	3-methylcytidine levels	Weighted median	11	-0.0404102	0.0427213	0.344198	-0.124144	0.0433236	0.960395	0.883253	1.04428
GCST90200754	finn-b-F5_GAD	Generalized anxiety disorder || id:finn-b-F5_GAD	Sphingosine to phosphate ratio	Inverse variance weighted	9	0.120535	0.12745	0.344279	-0.129267	0.370337	1.1281	0.87874	1.44822
GCST90199688	finn-b-F5_GAD	Generalized anxiety disorder || id:finn-b-F5_GAD	N-acetylglycine levels	Weighted median	13	-0.078827	0.0833793	0.344453	-0.242251	0.0845964	0.9242	0.78486	1.08828
GCST90199858	finn-b-F5_GAD	Generalized anxiety disorder || id:finn-b-F5_GAD	5alpha-androstan-3alpha,17beta-diol monosulfate (1) levels	Weighted median	17	-0.0384171	0.0406376	0.344476	-0.118067	0.0412327	0.962311	0.888637	1.04209
GCST90200756	finn-b-F5_GAD	Generalized anxiety disorder || id:finn-b-F5_GAD	Glycine to pyridoxal ratio	MR Egger	9	-0.153752	0.151731	0.344645	-0.451144	0.143641	0.857485	0.636899	1.15447
GCST90200573	finn-b-F5_GAD	Generalized anxiety disorder || id:finn-b-F5_GAD	X-18935 levels	Weighted mode	18	0.132867	0.136703	0.344707	-0.135071	0.400805	1.1421	0.873654	1.49303
GCST90200596	finn-b-F5_GAD	Generalized anxiety disorder || id:finn-b-F5_GAD	X-23655 levels	MR Egger	14	-0.279674	0.284347	0.344745	-0.836995	0.277647	0.75603	0.43301	1.32002
GCST90200053	finn-b-F5_GAD	Generalized anxiety disorder || id:finn-b-F5_GAD	Sphingomyelin (d18:1/21:0, d17:1/22:0, d16:1/23:0) levels	Inverse variance weighted	13	-0.0823679	0.0871971	0.344854	-0.253274	0.0885384	0.920933	0.776255	1.09258
GCST90200212	finn-b-F5_GAD	Generalized anxiety disorder || id:finn-b-F5_GAD	Glucuronide of piperine metabolite C17H21NO3 (5) levels	Weighted mode	11	-0.160037	0.16142	0.344856	-0.476419	0.156345	0.852112	0.621003	1.16923
GCST90200455	finn-b-F5_GAD	Generalized anxiety disorder || id:finn-b-F5_GAD	Alpha-ketoglutarate levels	Inverse variance weighted	14	-0.0930484	0.0985057	0.344864	-0.28612	0.100023	0.911149	0.751173	1.1052
GCST90200860	finn-b-F5_GAD	Generalized anxiety disorder || id:finn-b-F5_GAD	Adenosine 5\'-monophosphate (AMP) to serine ratio	Inverse variance weighted	10	0.111173	0.117737	0.345043	-0.119592	0.341937	1.11759	0.887283	1.40767
GCST90200858	finn-b-F5_GAD	Generalized anxiety disorder || id:finn-b-F5_GAD	Phosphate to tyrosine ratio	Simple mode	21	0.198932	0.205714	0.345078	-0.204268	0.602131	1.2201	0.815244	1.82601
GCST90200593	finn-b-F5_GAD	Generalized anxiety disorder || id:finn-b-F5_GAD	X-21834 levels	Simple mode	13	0.291381	0.296542	0.345203	-0.289842	0.872604	1.33827	0.748382	2.39314
GCST90199964	finn-b-F5_GAD	Generalized anxiety disorder || id:finn-b-F5_GAD	Etiocholanolone glucuronide levels	MR Egger	14	-0.105184	0.107057	0.345247	-0.315016	0.104648	0.900159	0.729777	1.11032
GCST90200071	finn-b-F5_GAD	Generalized anxiety disorder || id:finn-b-F5_GAD	Palmitoylcholine levels	Simple mode	19	0.191818	0.197989	0.345468	-0.196241	0.579877	1.21145	0.821814	1.78582
GCST90200079	finn-b-F5_GAD	Generalized anxiety disorder || id:finn-b-F5_GAD	1-oleoyl-2-arachidonoyl-GPE (18:1/20:4) levels	MR Egger	18	0.0905969	0.0932	0.345483	-0.0920752	0.273269	1.09483	0.912037	1.31425
GCST90199790	finn-b-F5_GAD	Generalized anxiety disorder || id:finn-b-F5_GAD	2-palmitoleoyl-GPC (16:1) levels	MR Egger	19	-0.305867	0.315399	0.345754	-0.924049	0.312315	0.736485	0.396909	1.36659
GCST90200585	finn-b-F5_GAD	Generalized anxiety disorder || id:finn-b-F5_GAD	X-21829 levels	MR Egger	18	0.224881	0.231523	0.345849	-0.228904	0.678666	1.25217	0.795405	1.97125
GCST90200918	finn-b-F5_GAD	Generalized anxiety disorder || id:finn-b-F5_GAD	N-palmitoyl-sphingosine (d18:1 to 16:0) to N-palmitoyl-sphinganine (d18:0 to 16:0) ratio	Inverse variance weighted	12	0.0997972	0.105871	0.345871	-0.107711	0.307305	1.10495	0.897887	1.35976
GCST90200448	finn-b-F5_GAD	Generalized anxiety disorder || id:finn-b-F5_GAD	N-stearoyl-sphinganine (d18:0/18:0) levels	Simple mode	6	-0.282189	0.271283	0.345908	-0.813903	0.249525	0.754131	0.443125	1.28342
GCST90200866	finn-b-F5_GAD	Generalized anxiety disorder || id:finn-b-F5_GAD	phosphate to asparagine ratio	Weighted median	19	0.0786528	0.0834474	0.345915	-0.0849042	0.24221	1.08183	0.9186	1.27406
GCST90199888	finn-b-F5_GAD	Generalized anxiety disorder || id:finn-b-F5_GAD	Cinnamoylglycine levels	Weighted mode	20	-0.132424	0.137064	0.346108	-0.401069	0.136221	0.87597	0.669604	1.14594
GCST90200291	finn-b-F5_GAD	Generalized anxiety disorder || id:finn-b-F5_GAD	Sarcosine levels	Simple mode	15	-0.303998	0.311807	0.346129	-0.91514	0.307144	0.737863	0.400461	1.35954
GCST90200588	finn-b-F5_GAD	Generalized anxiety disorder || id:finn-b-F5_GAD	X-21742 levels	MR Egger	7	-0.24671	0.237305	0.346148	-0.711828	0.218408	0.781367	0.490746	1.24409
GCST90200632	finn-b-F5_GAD	Generalized anxiety disorder || id:finn-b-F5_GAD	X-24307 levels	Inverse variance weighted	9	0.130842	0.138944	0.346353	-0.141489	0.403172	1.13979	0.868065	1.49656
GCST90199800	finn-b-F5_GAD	Generalized anxiety disorder || id:finn-b-F5_GAD	Carnitine C5:1 levels	Weighted mode	15	0.200495	0.205795	0.346466	-0.202862	0.603853	1.22201	0.816391	1.82915
GCST90200493	finn-b-F5_GAD	Generalized anxiety disorder || id:finn-b-F5_GAD	X-12013 levels	Weighted mode	12	-0.209827	0.213364	0.346536	-0.628021	0.208367	0.810725	0.533647	1.23166
GCST90199731	finn-b-F5_GAD	Generalized anxiety disorder || id:finn-b-F5_GAD	10-heptadecenoate (17:1n7) levels	Inverse variance weighted	10	-0.13118	0.139378	0.34661	-0.404361	0.142	0.87706	0.667403	1.15258
GCST90199907	finn-b-F5_GAD	Generalized anxiety disorder || id:finn-b-F5_GAD	S-methylcysteine sulfoxide levels	Simple mode	9	-0.365637	0.365768	0.346757	-1.08254	0.351269	0.693755	0.338733	1.42087
GCST90200037	finn-b-F5_GAD	Generalized anxiety disorder || id:finn-b-F5_GAD	1-stearoyl-2-linoleoyl-gpc (18:0/18:2) levels	Weighted mode	17	0.114536	0.118193	0.346938	-0.117123	0.346195	1.12135	0.889476	1.41368
GCST90200172	finn-b-F5_GAD	Generalized anxiety disorder || id:finn-b-F5_GAD	3-carboxy-4-methyl-5-pentyl-2-furanpropionate (3-CMPFP) levels	Weighted median	16	0.107848	0.114683	0.347011	-0.11693	0.332627	1.11388	0.889647	1.39463
GCST90200365	finn-b-F5_GAD	Generalized anxiety disorder || id:finn-b-F5_GAD	Phenylpyruvate levels	Weighted mode	18	0.180919	0.187338	0.347715	-0.186263	0.548101	1.19832	0.830055	1.72996
GCST90200527	finn-b-F5_GAD	Generalized anxiety disorder || id:finn-b-F5_GAD	X-13866 levels	Weighted median	14	0.149362	0.159087	0.347797	-0.162448	0.461172	1.16109	0.85006	1.58593
GCST90200306	finn-b-F5_GAD	Generalized anxiety disorder || id:finn-b-F5_GAD	Butyrate/isobutyrate (4:0) levels	Weighted median	11	0.156776	0.166985	0.3478	-0.170514	0.484067	1.16973	0.843231	1.62266
GCST90200979	finn-b-F5_GAD	Generalized anxiety disorder || id:finn-b-F5_GAD	Arachidonate (20:4n6) to linoleate (18:2n6) ratio	Weighted mode	11	-0.0701992	0.0712604	0.347805	-0.20987	0.0694712	0.932208	0.81069	1.07194
GCST90200011	finn-b-F5_GAD	Generalized anxiety disorder || id:finn-b-F5_GAD	Arabitol/xylitol levels	Weighted mode	15	-0.25728	0.264865	0.34785	-0.776415	0.261854	0.773151	0.460052	1.29934
GCST90200179	finn-b-F5_GAD	Generalized anxiety disorder || id:finn-b-F5_GAD	Glyco-beta-muricholate levels	Weighted mode	15	0.0530758	0.054669	0.348095	-0.0540755	0.160227	1.05451	0.947361	1.17378
GCST90199958	finn-b-F5_GAD	Generalized anxiety disorder || id:finn-b-F5_GAD	1-linolenoyl-GPC (18:3) levels	Weighted mode	20	-0.253265	0.26343	0.34842	-0.769588	0.263057	0.776262	0.463204	1.3009
GCST90199864	finn-b-F5_GAD	Generalized anxiety disorder || id:finn-b-F5_GAD	Gamma-CEHC levels	Weighted mode	25	-0.116583	0.12191	0.348454	-0.355525	0.12236	0.889957	0.700805	1.13016
GCST90200892	finn-b-F5_GAD	Generalized anxiety disorder || id:finn-b-F5_GAD	Hypotaurine to taurine ratio	MR Egger	12	0.591161	0.600973	0.348477	-0.586747	1.76907	1.80608	0.556134	5.86539
GCST90199708	finn-b-F5_GAD	Generalized anxiety disorder || id:finn-b-F5_GAD	Propionylcarnitine (c3) levels	Weighted median	13	-0.0977499	0.104316	0.34873	-0.302209	0.106709	0.906876	0.739184	1.11261
GCST90200758	finn-b-F5_GAD	Generalized anxiety disorder || id:finn-b-F5_GAD	Glycine to serine ratio	Simple mode	16	0.186612	0.193014	0.348959	-0.191696	0.564921	1.20516	0.825558	1.75931
GCST90199858	finn-b-F5_GAD	Generalized anxiety disorder || id:finn-b-F5_GAD	5alpha-androstan-3alpha,17beta-diol monosulfate (1) levels	Weighted mode	17	-0.0385534	0.0399831	0.349273	-0.11692	0.0398135	0.96218	0.889656	1.04062
GCST90199883	finn-b-F5_GAD	Generalized anxiety disorder || id:finn-b-F5_GAD	Cysteinylglycine disulfide levels	Weighted median	8	0.08781	0.0938509	0.349462	-0.0961377	0.271758	1.09178	0.908339	1.31227
GCST90200422	finn-b-F5_GAD	Generalized anxiety disorder || id:finn-b-F5_GAD	Serotonin levels	Simple mode	15	-0.180756	0.186784	0.349602	-0.546852	0.18534	0.834639	0.578769	1.20363
GCST90200344	finn-b-F5_GAD	Generalized anxiety disorder || id:finn-b-F5_GAD	N6,n6,n6-trimethyllysine levels	Weighted median	9	0.112666	0.120487	0.349743	-0.123489	0.348822	1.11926	0.883831	1.4174
GCST90200123	finn-b-F5_GAD	Generalized anxiety disorder || id:finn-b-F5_GAD	Sphingomyelin (d18:0/20:0, d16:0/22:0) levels	Simple mode	28	0.154443	0.162299	0.349745	-0.163663	0.472548	1.16701	0.849028	1.60408
GCST90200058	finn-b-F5_GAD	Generalized anxiety disorder || id:finn-b-F5_GAD	1-(1-enyl-stearoyl)-2-arachidonoyl-GPE (p-18:0/20:4) levels	Weighted median	13	-0.0978029	0.104651	0.350012	-0.302918	0.107312	0.906828	0.73866	1.11328
GCST90199718	finn-b-F5_GAD	Generalized anxiety disorder || id:finn-b-F5_GAD	Sebacate (C10-DC) levels	Weighted median	10	0.0369745	0.0395698	0.350092	-0.0405824	0.114531	1.03767	0.96023	1.12135
GCST90200417	finn-b-F5_GAD	Generalized anxiety disorder || id:finn-b-F5_GAD	Urea levels	Weighted median	13	0.0472656	0.0505934	0.350189	-0.0518975	0.146429	1.0484	0.949426	1.15769
GCST90200892	finn-b-F5_GAD	Generalized anxiety disorder || id:finn-b-F5_GAD	Hypotaurine to taurine ratio	Simple mode	12	0.287749	0.294989	0.350298	-0.290429	0.865927	1.33342	0.747942	2.37721
GCST90200309	finn-b-F5_GAD	Generalized anxiety disorder || id:finn-b-F5_GAD	Vanillylmandelate (VMA) levels	Weighted median	23	-0.125171	0.134041	0.350393	-0.387892	0.137549	0.882346	0.678486	1.14746
GCST90200621	finn-b-F5_GAD	Generalized anxiety disorder || id:finn-b-F5_GAD	X-23739 levels	Simple mode	13	0.222239	0.228728	0.350413	-0.226068	0.670547	1.24887	0.797664	1.95531
GCST90200035	finn-b-F5_GAD	Generalized anxiety disorder || id:finn-b-F5_GAD	Palmitoyl dihydrosphingomyelin (d18:0/16:0) levels	Weighted median	23	-0.11493	0.123086	0.350438	-0.356179	0.126318	0.891428	0.700347	1.13464
GCST90199721	finn-b-F5_GAD	Generalized anxiety disorder || id:finn-b-F5_GAD	Stearidonate (18:4n3) levels	MR Egger	16	-0.24379	0.252373	0.350439	-0.738441	0.25086	0.783652	0.477858	1.28513
GCST90199897	finn-b-F5_GAD	Generalized anxiety disorder || id:finn-b-F5_GAD	4-hydroxy-2-oxoglutaric acid levels	MR Egger	18	-0.219052	0.227879	0.350721	-0.665695	0.22759	0.80328	0.513916	1.25557
GCST90199837	finn-b-F5_GAD	Generalized anxiety disorder || id:finn-b-F5_GAD	Carotenoid levels (cryptoxanthin)	MR Egger	15	0.249093	0.257338	0.350729	-0.25529	0.753475	1.28286	0.774692	2.12437
GCST90200197	finn-b-F5_GAD	Generalized anxiety disorder || id:finn-b-F5_GAD	N-lactoyl isoleucine levels	Inverse variance weighted	7	-0.140634	0.150707	0.350737	-0.43602	0.154752	0.868807	0.646605	1.16737
GCST90199770	finn-b-F5_GAD	Generalized anxiety disorder || id:finn-b-F5_GAD	1-arachidonylglycerol (20:4) levels	Weighted mode	14	-0.104563	0.108051	0.350845	-0.316342	0.107217	0.900718	0.72881	1.11318
GCST90199670	finn-b-F5_GAD	Generalized anxiety disorder || id:finn-b-F5_GAD	Iminodiacetate (IDA) levels	Weighted median	10	-0.15317	0.164196	0.350898	-0.474994	0.168654	0.857984	0.621889	1.18371
GCST90200952	finn-b-F5_GAD	Generalized anxiety disorder || id:finn-b-F5_GAD	Adenosine 5\'-diphosphate (ADP) to cytidine ratio	Weighted mode	4	0.263418	0.239099	0.351044	-0.205215	0.732052	1.30137	0.814473	2.07934
GCST90200767	finn-b-F5_GAD	Generalized anxiety disorder || id:finn-b-F5_GAD	Phosphate to glucose ratio	Weighted mode	12	-0.295317	0.303271	0.351097	-0.889727	0.299094	0.744296	0.410768	1.34864
GCST90199963	finn-b-F5_GAD	Generalized anxiety disorder || id:finn-b-F5_GAD	17alpha-hydroxypregnanolone glucuronide levels	MR Egger	20	-0.113398	0.118514	0.351331	-0.345686	0.118891	0.892796	0.707735	1.12625
GCST90200473	finn-b-F5_GAD	Generalized anxiety disorder || id:finn-b-F5_GAD	X-11795 levels	Weighted mode	10	0.192893	0.196279	0.35141	-0.191814	0.5776	1.21275	0.825461	1.78176
GCST90199743	finn-b-F5_GAD	Generalized anxiety disorder || id:finn-b-F5_GAD	Stearoylcarnitine levels	Weighted median	15	-0.123763	0.132821	0.351436	-0.384092	0.136565	0.883589	0.681069	1.14633
GCST90200116	finn-b-F5_GAD	Generalized anxiety disorder || id:finn-b-F5_GAD	Ceramide (d18:1/14:0, d16:1/16:0) levels	Inverse variance weighted	19	-0.0922199	0.0990138	0.351655	-0.286287	0.101847	0.911905	0.751047	1.10721
GCST90199850	finn-b-F5_GAD	Generalized anxiety disorder || id:finn-b-F5_GAD	5alpha-androstan-3alpha,17alpha-diol monosulfate levels	Weighted median	17	0.0647235	0.0694959	0.351684	-0.0714885	0.200935	1.06686	0.931007	1.22255
GCST90200426	finn-b-F5_GAD	Generalized anxiety disorder || id:finn-b-F5_GAD	Xylose levels	MR Egger	9	-0.201502	0.202016	0.351768	-0.597454	0.194451	0.817502	0.550211	1.21464
GCST90199954	finn-b-F5_GAD	Generalized anxiety disorder || id:finn-b-F5_GAD	N2,N5-diacetylornithine levels	Inverse variance weighted	17	0.0461996	0.049615	0.35177	-0.0510459	0.143445	1.04728	0.950235	1.15424
GCST90199765	finn-b-F5_GAD	Generalized anxiety disorder || id:finn-b-F5_GAD	4-hydroxyhippurate levels	Weighted median	12	-0.137387	0.147571	0.351862	-0.426627	0.151854	0.871633	0.652707	1.16399
GCST90200722	finn-b-F5_GAD	Generalized anxiety disorder || id:finn-b-F5_GAD	S-adenosylhomocysteine (SAH) to leucine ratio	Inverse variance weighted	12	0.101417	0.108936	0.351865	-0.112098	0.314931	1.10674	0.893957	1.37017
GCST90200877	finn-b-F5_GAD	Generalized anxiety disorder || id:finn-b-F5_GAD	Taurine to glutamate ratio	Weighted median	8	-0.190535	0.204725	0.352015	-0.591797	0.210726	0.826516	0.553332	1.23457
GCST90200861	finn-b-F5_GAD	Generalized anxiety disorder || id:finn-b-F5_GAD	Histidine to phosphate ratio	Weighted mode	19	0.134322	0.140602	0.352063	-0.141257	0.409901	1.14376	0.868266	1.50667
GCST90200581	finn-b-F5_GAD	Generalized anxiety disorder || id:finn-b-F5_GAD	X-21441 levels	Weighted median	18	0.0447765	0.0481196	0.352099	-0.0495379	0.139091	1.04579	0.951669	1.14923
GCST90200008	finn-b-F5_GAD	Generalized anxiety disorder || id:finn-b-F5_GAD	C-glycosyltryptophan levels	Inverse variance weighted	24	0.0861852	0.0926303	0.352153	-0.0953702	0.267741	1.09001	0.909036	1.30701
GCST90200492	finn-b-F5_GAD	Generalized anxiety disorder || id:finn-b-F5_GAD	X-12411 levels	Simple mode	9	-0.230675	0.233562	0.352255	-0.688458	0.227107	0.793997	0.50235	1.25496
GCST90200826	finn-b-F5_GAD	Generalized anxiety disorder || id:finn-b-F5_GAD	Glycine to phosphate ratio	Weighted median	13	-0.0568082	0.0610821	0.352356	-0.176529	0.0629128	0.944775	0.838174	1.06493
GCST90200619	finn-b-F5_GAD	Generalized anxiety disorder || id:finn-b-F5_GAD	X-24295 levels	Weighted mode	13	-0.203858	0.2107	0.352377	-0.616829	0.209114	0.815578	0.539653	1.23259
GCST90200437	finn-b-F5_GAD	Generalized anxiety disorder || id:finn-b-F5_GAD	Fructose levels	Weighted mode	14	-0.189698	0.196691	0.35242	-0.575212	0.195816	0.827209	0.562585	1.2163
GCST90200208	finn-b-F5_GAD	Generalized anxiety disorder || id:finn-b-F5_GAD	Glucuronide of piperine metabolite C17H21NO3 (4) levels	Weighted median	11	-0.12809	0.137759	0.35247	-0.398098	0.141918	0.879774	0.671597	1.15248
GCST90199976	finn-b-F5_GAD	Generalized anxiety disorder || id:finn-b-F5_GAD	1-dihomo-linolenylglycerol (20:3) levels	MR Egger	13	0.287424	0.296123	0.352594	-0.292977	0.867825	1.33299	0.746039	2.38173
GCST90200979	finn-b-F5_GAD	Generalized anxiety disorder || id:finn-b-F5_GAD	Arachidonate (20:4n6) to linoleate (18:2n6) ratio	Weighted median	11	-0.0691647	0.0744321	0.352769	-0.215052	0.0767222	0.933173	0.8065	1.07974
GCST90200312	finn-b-F5_GAD	Generalized anxiety disorder || id:finn-b-F5_GAD	2-hydroxystearate levels	Weighted mode	16	0.200192	0.20879	0.35285	-0.209036	0.60942	1.22164	0.811366	1.83936
GCST90200498	finn-b-F5_GAD	Generalized anxiety disorder || id:finn-b-F5_GAD	X-12730 levels	Simple mode	11	-0.32999	0.338706	0.352902	-0.993854	0.333874	0.718931	0.370147	1.39637
GCST90200827	finn-b-F5_GAD	Generalized anxiety disorder || id:finn-b-F5_GAD	Phosphate to N-palmitoyl-sphingosine (d18:1 to 16:0) ratio	Weighted median	11	0.148261	0.159689	0.353182	-0.164729	0.46125	1.15981	0.848124	1.58606
GCST90200058	finn-b-F5_GAD	Generalized anxiety disorder || id:finn-b-F5_GAD	1-(1-enyl-stearoyl)-2-arachidonoyl-GPE (p-18:0/20:4) levels	Weighted mode	13	-0.0991689	0.102698	0.353285	-0.300457	0.102119	0.90559	0.74048	1.10752
GCST90200936	finn-b-F5_GAD	Generalized anxiety disorder || id:finn-b-F5_GAD	Succinate to proline ratio	Inverse variance weighted	6	-0.125289	0.135052	0.353561	-0.389991	0.139414	0.882242	0.677063	1.1496
GCST90200542	finn-b-F5_GAD	Generalized anxiety disorder || id:finn-b-F5_GAD	X-15728 levels	MR Egger	16	0.251922	0.26267	0.353788	-0.262911	0.766756	1.2865	0.76881	2.15277
GCST90200314	finn-b-F5_GAD	Generalized anxiety disorder || id:finn-b-F5_GAD	N-acetylneuraminate levels	Weighted mode	19	0.268167	0.281786	0.35387	-0.284134	0.820468	1.30757	0.752666	2.27156
GCST90199732	finn-b-F5_GAD	Generalized anxiety disorder || id:finn-b-F5_GAD	1-stearoyl-gpc (18:0) levels	Simple mode	16	-0.232032	0.242539	0.353896	-0.707408	0.243345	0.792921	0.49292	1.27551
GCST90200439	finn-b-F5_GAD	Generalized anxiety disorder || id:finn-b-F5_GAD	Cysteine levels	Weighted mode	10	0.090332	0.0924294	0.353954	-0.0908297	0.271494	1.09454	0.913173	1.31192
GCST90200329	finn-b-F5_GAD	Generalized anxiety disorder || id:finn-b-F5_GAD	3-phosphoglycerate levels	MR Egger	12	0.358349	0.368663	0.353962	-0.364229	1.08093	1.43097	0.694732	2.94741
GCST90200076	finn-b-F5_GAD	Generalized anxiety disorder || id:finn-b-F5_GAD	1-(1-enyl-stearoyl)-2-linoleoyl-GPE (p-18:0/18:2) levels	MR Egger	13	0.259555	0.268251	0.354045	-0.266216	0.785326	1.29635	0.766274	2.19312
GCST90200353	finn-b-F5_GAD	Generalized anxiety disorder || id:finn-b-F5_GAD	9,10-DiHOME levels	Weighted mode	12	-0.116582	0.120492	0.354062	-0.352748	0.119583	0.889957	0.702754	1.12703
GCST90199705	finn-b-F5_GAD	Generalized anxiety disorder || id:finn-b-F5_GAD	Propionylglycine levels	Inverse variance weighted	14	-0.0623414	0.0673128	0.354371	-0.194274	0.0695918	0.939562	0.823432	1.07207
GCST90200029	finn-b-F5_GAD	Generalized anxiety disorder || id:finn-b-F5_GAD	Linoleoyl ethanolamide levels	MR Egger	10	-0.254413	0.258838	0.354443	-0.761735	0.252909	0.775372	0.466856	1.28777
GCST90200577	finn-b-F5_GAD	Generalized anxiety disorder || id:finn-b-F5_GAD	X-21312 levels	MR Egger	12	-0.200452	0.206506	0.354598	-0.605204	0.204299	0.818361	0.545963	1.22667
GCST90199701	finn-b-F5_GAD	Generalized anxiety disorder || id:finn-b-F5_GAD	Pyridoxate levels	MR Egger	16	-0.144499	0.150954	0.354686	-0.440368	0.151371	0.865456	0.6438	1.16343
GCST90200833	finn-b-F5_GAD	Generalized anxiety disorder || id:finn-b-F5_GAD	Cholate to adenosine 5\'-monophosphate (AMP) ratio	Weighted mode	10	-0.197186	0.202094	0.354701	-0.59329	0.198918	0.821038	0.552507	1.22008
GCST90199715	finn-b-F5_GAD	Generalized anxiety disorder || id:finn-b-F5_GAD	Myristoleate (14:1n5) levels	Weighted mode	12	-0.288321	0.298424	0.354733	-0.873232	0.296591	0.749521	0.4176	1.34526
GCST90199676	finn-b-F5_GAD	Generalized anxiety disorder || id:finn-b-F5_GAD	1-oleoylglycerol (18:1) levels	Inverse variance weighted	20	0.0847669	0.0916043	0.354779	-0.0947776	0.264311	1.08846	0.909575	1.30253
GCST90200542	finn-b-F5_GAD	Generalized anxiety disorder || id:finn-b-F5_GAD	X-15728 levels	Simple mode	16	-0.253971	0.265977	0.354784	-0.775286	0.267344	0.775714	0.460572	1.30649
GCST90200968	finn-b-F5_GAD	Generalized anxiety disorder || id:finn-b-F5_GAD	Phosphate to 5-oxoproline ratio	MR Egger	13	0.110152	0.114043	0.354859	-0.113372	0.333675	1.11645	0.892819	1.39609
GCST90199928	finn-b-F5_GAD	Generalized anxiety disorder || id:finn-b-F5_GAD	2-stearoyl-GPE (18:0) levels	Inverse variance weighted	18	0.0844054	0.0912661	0.355056	-0.0944762	0.263287	1.08807	0.909849	1.3012
GCST90200103	finn-b-F5_GAD	Generalized anxiety disorder || id:finn-b-F5_GAD	Linoleoyl-arachidonoyl-glycerol (18:2/20:4) [1] levels	MR Egger	12	0.0759504	0.0783476	0.355205	-0.0776108	0.229512	1.07891	0.925325	1.25799
GCST90199932	finn-b-F5_GAD	Generalized anxiety disorder || id:finn-b-F5_GAD	Mannonate levels	MR Egger	11	0.0472987	0.0485362	0.35527	-0.0478323	0.14243	1.04844	0.953294	1.15307
GCST90199948	finn-b-F5_GAD	Generalized anxiety disorder || id:finn-b-F5_GAD	S-allylcysteine levels	Simple mode	10	-0.216293	0.221975	0.355318	-0.651364	0.218779	0.805499	0.521334	1.24456
GCST90200261	finn-b-F5_GAD	Generalized anxiety disorder || id:finn-b-F5_GAD	S-carboxyethylcysteine levels	Weighted mode	14	0.18086	0.18875	0.355443	-0.189089	0.550809	1.19825	0.827713	1.73466
GCST90200424	finn-b-F5_GAD	Generalized anxiety disorder || id:finn-b-F5_GAD	Dimethylglycine levels	Inverse variance weighted	15	0.0664473	0.0719479	0.355722	-0.0745706	0.207465	1.0687	0.928142	1.23055
GCST90200916	finn-b-F5_GAD	Generalized anxiety disorder || id:finn-b-F5_GAD	Fructose to sucrose ratio	Simple mode	10	0.303961	0.312237	0.355745	-0.308024	0.915945	1.35522	0.734898	2.49914
GCST90200081	finn-b-F5_GAD	Generalized anxiety disorder || id:finn-b-F5_GAD	1-oleoyl-2-docosahexaenoyl-GPC (18:1/22:6) levels	Weighted mode	23	0.192151	0.203778	0.35595	-0.207253	0.591556	1.21185	0.812814	1.8068
GCST90199885	finn-b-F5_GAD	Generalized anxiety disorder || id:finn-b-F5_GAD	Alpha-ketoglutaramate levels	MR Egger	6	-0.187591	0.179906	0.355951	-0.540206	0.165025	0.828954	0.582628	1.17942
GCST90199795	finn-b-F5_GAD	Generalized anxiety disorder || id:finn-b-F5_GAD	2-hydroxypalmitate levels	MR Egger	13	-0.210152	0.218126	0.356027	-0.637678	0.217374	0.810461	0.528518	1.24281
GCST90199693	finn-b-F5_GAD	Generalized anxiety disorder || id:finn-b-F5_GAD	3-hydroxydecanoate levels	Weighted mode	10	0.149058	0.153262	0.356179	-0.151336	0.449451	1.16074	0.859559	1.56745
GCST90200253	finn-b-F5_GAD	Generalized anxiety disorder || id:finn-b-F5_GAD	Vanillic acid glycine levels	MR Egger	15	0.0928351	0.0971035	0.356492	-0.0974877	0.283158	1.09728	0.907113	1.32731
GCST90200844	finn-b-F5_GAD	Generalized anxiety disorder || id:finn-b-F5_GAD	Aspartate to phosphate ratio	Simple mode	11	0.210971	0.218322	0.356667	-0.21694	0.638882	1.23488	0.804978	1.89436
GCST90200395	finn-b-F5_GAD	Generalized anxiety disorder || id:finn-b-F5_GAD	Inosine 5\'-monophosphate (IMP) levels	Weighted mode	14	0.116155	0.121611	0.356932	-0.122202	0.354513	1.12317	0.88497	1.42549
GCST90199982	finn-b-F5_GAD	Generalized anxiety disorder || id:finn-b-F5_GAD	4-vinylguaiacol sulfate levels	MR Egger	5	0.599747	0.55227	0.35696	-0.482703	1.6822	1.82166	0.617113	5.37735
GCST90199662	finn-b-F5_GAD	Generalized anxiety disorder || id:finn-b-F5_GAD	Isovalerate (i5:0) levels	Simple mode	10	0.267056	0.275201	0.357199	-0.272337	0.80645	1.30611	0.761598	2.23994
GCST90200642	finn-b-F5_GAD	Generalized anxiety disorder || id:finn-b-F5_GAD	X-24795 levels	Inverse variance weighted	15	0.0669272	0.0726914	0.357205	-0.0755479	0.209402	1.06922	0.927235	1.23294
GCST90200695	finn-b-F5_GAD	Generalized anxiety disorder || id:finn-b-F5_GAD	2\'-o-methyluridine levels	Simple mode	10	-0.195167	0.201125	0.357214	-0.589373	0.199039	0.822697	0.554675	1.22023
GCST90200278	finn-b-F5_GAD	Generalized anxiety disorder || id:finn-b-F5_GAD	3-hydroxyoctanoylcarnitine (2) levels	Weighted mode	12	-0.229002	0.23841	0.357424	-0.696286	0.238283	0.795327	0.498433	1.26907
GCST90199817	finn-b-F5_GAD	Generalized anxiety disorder || id:finn-b-F5_GAD	Indoleacetylglutamine levels	Weighted mode	17	-0.108296	0.114297	0.357478	-0.332319	0.115727	0.897362	0.717258	1.12269
GCST90200167	finn-b-F5_GAD	Generalized anxiety disorder || id:finn-b-F5_GAD	Glutamine conjugate of C7H12O2 levels	Weighted mode	15	0.202295	0.212635	0.357553	-0.21447	0.61906	1.22421	0.806969	1.85718
GCST90200043	finn-b-F5_GAD	Generalized anxiety disorder || id:finn-b-F5_GAD	1-palmitoyl-2-docosahexaenoyl-gpc (16:0/22:6) levels	Weighted median	12	-0.115489	0.125562	0.357688	-0.36159	0.130612	0.89093	0.696568	1.13953
GCST90200323	finn-b-F5_GAD	Generalized anxiety disorder || id:finn-b-F5_GAD	Creatine levels	Inverse variance weighted	16	-0.0736327	0.0801983	0.35855	-0.230821	0.083556	0.929013	0.793881	1.08715
GCST90200126	finn-b-F5_GAD	Generalized anxiety disorder || id:finn-b-F5_GAD	Sphingomyelin (d18:2/23:1) levels	Inverse variance weighted	14	0.128928	0.14043	0.358568	-0.146314	0.404171	1.13761	0.863886	1.49806
GCST90200047	finn-b-F5_GAD	Generalized anxiety disorder || id:finn-b-F5_GAD	Sphingomyelin (d18:1/17:0, d17:1/18:0, d19:1/16:0) levels	MR Egger	17	0.312812	0.330349	0.35869	-0.334673	0.960296	1.36726	0.715572	2.61247
GCST90199842	finn-b-F5_GAD	Generalized anxiety disorder || id:finn-b-F5_GAD	Androstenediol (3beta,17beta) disulfate (1) levels	Simple mode	17	-0.125219	0.132506	0.358709	-0.38493	0.134493	0.882304	0.680498	1.14396
GCST90200266	finn-b-F5_GAD	Generalized anxiety disorder || id:finn-b-F5_GAD	Cis-3,4-methyleneheptanoylcarnitine levels	Simple mode	19	-0.147059	0.156185	0.35888	-0.453181	0.159063	0.863243	0.635603	1.17241
GCST90200488	finn-b-F5_GAD	Generalized anxiety disorder || id:finn-b-F5_GAD	X-12117 levels	Inverse variance weighted	25	-0.0569718	0.0621243	0.35911	-0.178735	0.0647918	0.944621	0.836327	1.06694
GCST90199907	finn-b-F5_GAD	Generalized anxiety disorder || id:finn-b-F5_GAD	S-methylcysteine sulfoxide levels	Weighted mode	9	-0.290278	0.298387	0.359131	-0.875116	0.294559	0.748055	0.416814	1.34253
GCST90201013	finn-b-F5_GAD	Generalized anxiety disorder || id:finn-b-F5_GAD	Androsterone glucuronide to etiocholanolone glucuronide ratio	Simple mode	21	-0.135686	0.14465	0.359418	-0.419199	0.147827	0.873117	0.657573	1.15931
GCST90200192	finn-b-F5_GAD	Generalized anxiety disorder || id:finn-b-F5_GAD	N,N-dimethylalanine levels	Simple mode	16	-0.195403	0.20678	0.359645	-0.600692	0.209887	0.822503	0.548432	1.23354
GCST90200892	finn-b-F5_GAD	Generalized anxiety disorder || id:finn-b-F5_GAD	Hypotaurine to taurine ratio	Weighted median	12	0.160509	0.175255	0.359741	-0.182991	0.504009	1.17411	0.832775	1.65535
GCST90200844	finn-b-F5_GAD	Generalized anxiety disorder || id:finn-b-F5_GAD	Aspartate to phosphate ratio	Weighted mode	11	0.19058	0.198577	0.359823	-0.198631	0.579791	1.20995	0.819852	1.78566
GCST90200987	finn-b-F5_GAD	Generalized anxiety disorder || id:finn-b-F5_GAD	Benzoate to oleoyl-linoleoyl-glycerol (18:1 to 18:2) [2] ratio	Inverse variance weighted	17	-0.0812564	0.0887394	0.359838	-0.255186	0.0926729	0.921957	0.774773	1.0971
GCST90200878	finn-b-F5_GAD	Generalized anxiety disorder || id:finn-b-F5_GAD	Glutarate (C5-DC) to caprylate (8:0) ratio	Weighted median	11	0.175854	0.192103	0.359971	-0.200667	0.552375	1.19226	0.818185	1.73738
GCST90200105	finn-b-F5_GAD	Generalized anxiety disorder || id:finn-b-F5_GAD	Glycosyl-N-behenoyl-sphingadienine (d18:2/22:0) levels	Inverse variance weighted	20	-0.0676537	0.0739286	0.360128	-0.212554	0.0772464	0.934584	0.808517	1.08031
GCST90199621	finn-b-F5_GAD	Generalized anxiety disorder || id:finn-b-F5_GAD	Carnitine levels	Weighted mode	16	-0.082939	0.087881	0.360244	-0.255186	0.0893077	0.920407	0.774773	1.09342
GCST90200143	finn-b-F5_GAD	Generalized anxiety disorder || id:finn-b-F5_GAD	Nervonoylcarnitine (C24:1) levels	Inverse variance weighted	15	0.0731778	0.0800004	0.36034	-0.083623	0.229979	1.07592	0.919778	1.25857
GCST90200487	finn-b-F5_GAD	Generalized anxiety disorder || id:finn-b-F5_GAD	X-11880 levels	Weighted median	17	-0.121969	0.133354	0.360388	-0.383344	0.139405	0.885175	0.681578	1.14959
GCST90200495	finn-b-F5_GAD	Generalized anxiety disorder || id:finn-b-F5_GAD	X-12462 levels	Weighted median	7	0.169204	0.185	0.360394	-0.193396	0.531804	1.18436	0.824155	1.702
GCST90200048	finn-b-F5_GAD	Generalized anxiety disorder || id:finn-b-F5_GAD	1-(1-enyl-palmitoyl)-2-arachidonoyl-GPE (p-16:0/20:4) levels	MR Egger	11	0.264638	0.274735	0.36059	-0.273844	0.803119	1.30296	0.760451	2.23249
GCST90199738	finn-b-F5_GAD	Generalized anxiety disorder || id:finn-b-F5_GAD	Stachydrine levels	Simple mode	10	-0.26963	0.28011	0.360904	-0.818646	0.279386	0.763662	0.441028	1.32232
GCST90199673	finn-b-F5_GAD	Generalized anxiety disorder || id:finn-b-F5_GAD	DHEAS levels	Weighted median	28	-0.11292	0.123599	0.360925	-0.355174	0.129333	0.893222	0.701051	1.13807
GCST90200326	finn-b-F5_GAD	Generalized anxiety disorder || id:finn-b-F5_GAD	Gamma-glutamylleucine levels	Weighted median	5	-0.144133	0.157821	0.361101	-0.453462	0.165196	0.865772	0.635424	1.17962
GCST90200003	finn-b-F5_GAD	Generalized anxiety disorder || id:finn-b-F5_GAD	P-cresol glucuronide levels	Weighted median	15	0.144205	0.157948	0.361247	-0.165373	0.453784	1.15512	0.847577	1.57426
GCST90200322	finn-b-F5_GAD	Generalized anxiety disorder || id:finn-b-F5_GAD	Beta-hydroxyisovalerate levels	Weighted mode	19	0.118104	0.126127	0.361466	-0.129104	0.365312	1.12536	0.878882	1.44096
GCST90200133	finn-b-F5_GAD	Generalized anxiety disorder || id:finn-b-F5_GAD	Heneicosapentaenoate (21:5n3) levels	Simple mode	8	-0.248894	0.255041	0.361627	-0.748775	0.250987	0.779663	0.472945	1.28529
GCST90199636	finn-b-F5_GAD	Generalized anxiety disorder || id:finn-b-F5_GAD	Kynurenine levels	MR Egger	14	0.362154	0.381858	0.361635	-0.386288	1.1106	1.43642	0.679575	3.03617
GCST90200144	finn-b-F5_GAD	Generalized anxiety disorder || id:finn-b-F5_GAD	Dihomo-linoleoylcarnitine (C20:2) levels	Weighted median	18	-0.0963153	0.105628	0.361855	-0.303346	0.110715	0.908178	0.738344	1.11708
GCST90200483	finn-b-F5_GAD	Generalized anxiety disorder || id:finn-b-F5_GAD	X-12216 levels	Simple mode	14	0.261427	0.276648	0.361903	-0.280804	0.803658	1.29878	0.755176	2.2337
GCST90199965	finn-b-F5_GAD	Generalized anxiety disorder || id:finn-b-F5_GAD	Fructosyllysine levels	Inverse variance weighted	16	0.0945075	0.10369	0.362063	-0.108725	0.29774	1.09912	0.896977	1.34681
GCST90200439	finn-b-F5_GAD	Generalized anxiety disorder || id:finn-b-F5_GAD	Cysteine levels	Weighted median	10	0.0949563	0.104235	0.362304	-0.109344	0.299257	1.09961	0.896422	1.34886
GCST90199934	finn-b-F5_GAD	Generalized anxiety disorder || id:finn-b-F5_GAD	2-hydroxydecanoate levels	Weighted mode	12	-0.188628	0.198477	0.362334	-0.577644	0.200387	0.828094	0.561219	1.22188
GCST90199906	finn-b-F5_GAD	Generalized anxiety disorder || id:finn-b-F5_GAD	1-(1-enyl-palmitoyl)-GPE (p-16:0) levels	MR Egger	12	-0.447084	0.468681	0.362614	-1.3657	0.471531	0.63949	0.255202	1.60245
GCST90200653	finn-b-F5_GAD	Generalized anxiety disorder || id:finn-b-F5_GAD	X-24812 levels	Weighted median	17	0.115884	0.127368	0.362906	-0.133757	0.365526	1.12287	0.874803	1.44127
GCST90199743	finn-b-F5_GAD	Generalized anxiety disorder || id:finn-b-F5_GAD	Stearoylcarnitine levels	Simple mode	15	0.250993	0.266956	0.363053	-0.27224	0.774226	1.2853	0.761671	2.16891
GCST90200520	finn-b-F5_GAD	Generalized anxiety disorder || id:finn-b-F5_GAD	X-13007 levels	Weighted mode	17	0.136937	0.14628	0.363122	-0.149771	0.423644	1.14676	0.860905	1.52752
GCST90200140	finn-b-F5_GAD	Generalized anxiety disorder || id:finn-b-F5_GAD	Carotene diol (2) levels	Inverse variance weighted	16	0.0916748	0.100857	0.363374	-0.106006	0.289355	1.09601	0.899419	1.33557
GCST90200736	finn-b-F5_GAD	Generalized anxiety disorder || id:finn-b-F5_GAD	Adenosine 5\'-diphosphate (ADP) to arginine ratio	Simple mode	10	0.134814	0.140833	0.363441	-0.141219	0.410848	1.14432	0.868299	1.5081
GCST90200435	finn-b-F5_GAD	Generalized anxiety disorder || id:finn-b-F5_GAD	Mannose levels	Inverse variance weighted	13	0.0913176	0.100523	0.363653	-0.105707	0.288342	1.09562	0.899688	1.33421
GCST90200935	finn-b-F5_GAD	Generalized anxiety disorder || id:finn-b-F5_GAD	Carnitine to propionylcarnitine (C3) ratio	MR Egger	17	0.141328	0.150849	0.363659	-0.154336	0.436993	1.1518	0.856984	1.54804
GCST90199732	finn-b-F5_GAD	Generalized anxiety disorder || id:finn-b-F5_GAD	1-stearoyl-gpc (18:0) levels	MR Egger	16	-0.193435	0.20601	0.36367	-0.597215	0.210344	0.824123	0.550342	1.2341
GCST90200259	finn-b-F5_GAD	Generalized anxiety disorder || id:finn-b-F5_GAD	Pentose acid levels	Inverse variance weighted	14	-0.0952095	0.104813	0.363681	-0.300643	0.110224	0.909182	0.740342	1.11653
GCST90200295	finn-b-F5_GAD	Generalized anxiety disorder || id:finn-b-F5_GAD	Gamma-glutamyltyrosine levels	Simple mode	13	0.252234	0.267214	0.363818	-0.271505	0.775974	1.2869	0.762231	2.17271
GCST90200508	finn-b-F5_GAD	Generalized anxiety disorder || id:finn-b-F5_GAD	X-12738 levels	MR Egger	9	-0.257904	0.26557	0.363834	-0.778422	0.262614	0.772669	0.45913	1.30032
GCST90200893	finn-b-F5_GAD	Generalized anxiety disorder || id:finn-b-F5_GAD	Taurine to cysteine ratio	Simple mode	10	0.379322	0.397042	0.364346	-0.398881	1.15752	1.46129	0.671071	3.18205
GCST90199946	finn-b-F5_GAD	Generalized anxiety disorder || id:finn-b-F5_GAD	3-acetylphenol sulfate levels	Inverse variance weighted	12	0.102036	0.112491	0.364377	-0.118447	0.322519	1.10742	0.888299	1.3806
GCST90200802	finn-b-F5_GAD	Generalized anxiety disorder || id:finn-b-F5_GAD	Histidine to pyruvate ratio	Simple mode	16	-0.211484	0.226254	0.364738	-0.654941	0.231974	0.809382	0.519472	1.26109
[truncated: 5,003 more rows]

## Sheet: heterogeneity_result- GAD
id.exposure	id.outcome	outcome	exposure	method	Q	Q_df	Q_pval
[truncated: 116 more rows]

## Sheet: MR_harmonize-GAD
SNP	effect_allele.exposure	other_allele.exposure	effect_allele.outcome	other_allele.outcome	beta.exposure	beta.outcome	eaf.exposure	eaf.outcome	remove	palindromic	ambiguous	id.outcome	se.outcome	pval.outcome	samplesize.outcome	outcome	se.exposure	pval.exposure	samplesize.exposure	exposure	id.exposure	action	SNP_index	mr_keep	r.exposure	r.outcome	sd	R2	F
[truncated: 19,480 more rows]

[truncated: 12 more sheets: steiger_result-GAD, MR-PRESSO-GAD, MR_result-PD, heterogeneity_result-PD, MR_harmonize-PD, steiger_result-PD, MR-PRESSO-PD, MR_result-SAD, heterogeneity_result-SAD, MR_harmonize-SAD, steiger_result-SAD, MR-PRESSO-SAD]
